# Supplementary material for: Genomic structure analysis of a set of Oryza nivara introgression lines and identification of yield-associated QTLs using whole-genome resequencing
Source: Sci Rep. 2016 Jun 2;6:27425. doi: 10.1038/srep27425 (PMC4890301; doi:10.1038/srep27425)
Supplement: Supplementary Dataset 1 [file srep27425-s2.xls]

## Sheet: Chr.1
Supplementary Dataset 1. High quality SNPs identified between 93-11 and W2014 across 12 chromosomes.
Chrom.	Location	93-11	W2014
1	3044	T	G
1	4196	C	T
1	5623	A	T
1	6694	A	T
1	6987	T	G
1	7050	T	A
1	8673	A	G
1	9055	T	A
1	9771	C	T
1	14952	T	C
1	15335	C	T
1	15605	C	T
1	19346	A	G
1	23662	C	T
1	24736	C	T
1	26254	A	T
1	26661	G	T
1	28467	C	G
1	31107	T	C
1	32720	G	A
1	32733	T	G
1	34187	T	C
1	36138	G	A
1	36897	C	T
1	38192	T	G
1	38872	C	T
1	40591	G	A
1	41098	A	G
1	53538	G	A
1	60034	A	G
1	61025	G	A
1	61236	C	T
1	61842	C	T
1	64067	C	T
1	64913	C	A
1	69991	G	A
1	70903	A	G
1	71610	C	T
1	71912	T	C
1	71929	C	T
1	75638	C	T
1	76544	T	C
1	76953	T	G
1	77994	T	C
1	78018	G	A
1	79005	C	A
1	80566	T	C
1	81428	C	A
1	83646	G	C
1	84286	T	C
1	87002	A	C
1	87157	G	T
1	87346	C	T
1	87763	T	A
1	88201	G	A
1	88484	A	T
1	98108	G	A
1	99188	G	A
1	129240	T	C
1	129444	C	T
1	132777	G	A
1	132804	A	G
1	133704	G	A
1	133762	C	T
1	133818	C	T
1	135915	G	T
1	137538	T	A
1	137603	G	A
1	139234	G	T
1	139312	G	A
1	139455	C	A
1	140068	A	G
1	140457	C	A
1	140541	G	A
1	140695	G	A
1	142978	T	C
1	144816	A	T
1	144827	G	C
1	145234	T	C
1	146252	T	C
1	147622	C	T
1	148962	A	G
1	150420	G	T
1	161687	G	A
1	162864	G	A
1	162876	T	C
1	170825	A	G
1	187442	G	T
1	187778	T	C
1	188035	C	G
1	188405	T	C
1	192552	T	G
1	192629	C	T
1	193803	A	T
1	194123	T	C
1	194524	G	T
1	194906	A	T
1	195254	A	G
1	195934	A	G
1	196178	G	C
1	196293	G	C
1	198014	T	C
1	199504	T	C
1	200011	C	T
1	200644	A	C
1	202753	T	A
1	202797	G	C
1	202821	A	C
1	202886	C	T
1	209590	G	A
1	211909	G	A
1	212349	T	G
1	219473	A	G
1	219502	C	T
1	219551	T	C
1	221916	A	G
1	221931	G	A
1	221961	A	G
1	228014	T	C
1	228442	G	A
1	228898	C	T
1	230792	G	A
1	232840	A	G
1	232923	C	T
1	236033	A	G
1	236055	C	T
1	236086	T	A
1	241013	C	T
1	241709	A	G
1	250198	C	A
1	250566	C	T
1	251636	T	C
1	251648	T	C
1	251865	T	C
1	251903	T	C
1	251941	A	C
1	253986	T	A
1	254246	C	A
1	255203	A	C
1	255415	C	T
1	255568	T	C
1	262363	T	G
1	262865	T	A
1	264423	T	C
1	264725	G	A
1	265002	A	G
1	265775	C	T
1	266081	T	C
1	266504	A	G
1	267670	G	C
1	289984	G	A
1	290362	C	T
1	290810	T	G
1	290835	A	T
1	290943	G	A
1	297832	T	C
1	302360	T	C
1	303734	G	A
1	305555	C	T
1	306583	T	C
1	307345	C	G
1	307476	G	A
1	307875	T	C
1	322419	A	C
1	322438	T	G
1	324255	G	A
1	331084	G	A
1	334413	A	G
1	334433	C	T
1	338759	T	C
1	338928	A	G
1	339115	T	G
1	339147	T	G
1	340182	G	T
1	340431	C	T
1	341564	A	C
1	342245	A	G
1	342278	T	G
1	342431	G	T
1	343703	G	A
1	348351	A	G
1	348882	C	T
1	348930	T	C
1	349245	C	A
1	349273	A	G
1	349360	A	G
1	349377	A	G
1	353368	A	T
1	354560	G	A
1	354603	C	T
1	354705	A	G
1	355623	C	T
1	357159	T	C
1	358085	A	G
1	358289	G	C
1	358390	C	A
1	364425	C	T
1	364594	T	C
1	366620	T	C
1	366954	A	G
1	367299	G	A
1	368162	A	T
1	370492	G	A
1	371373	G	T
1	371410	T	A
1	372568	C	T
1	372780	T	G
1	373325	C	T
1	374098	C	T
1	374495	A	G
1	375130	A	G
1	375558	A	C
1	376415	A	G
1	376902	G	C
1	377243	A	G
1	382106	A	T
1	382881	A	C
1	384603	C	T
1	388992	C	A
1	389250	G	C
1	389341	T	C
1	390563	A	C
1	390705	A	G
1	390749	T	C
1	390886	C	G
1	392234	C	A
1	394577	T	C
1	395632	C	G
1	399775	A	C
1	408821	A	G
1	408874	A	T
1	413394	G	A
1	417416	T	G
1	418833	T	G
1	419347	C	T
1	419471	C	T
1	420877	A	G
1	421269	C	T
1	423229	G	A
1	423427	T	C
1	423532	A	T
1	424121	A	C
1	425337	A	C
1	427606	C	T
1	428099	C	T
1	428123	C	A
1	431375	T	C
1	439507	C	T
1	440538	T	C
1	440725	T	C
1	444490	G	A
1	445213	G	A
1	460997	G	A
1	461345	A	G
1	461357	T	C
1	461370	G	A
1	461698	G	A
1	461759	T	G
1	462716	T	C
1	462839	T	G
1	463380	C	T
1	480753	G	A
1	481341	A	T
1	482330	A	C
1	485330	C	G
1	486789	G	A
1	486866	G	A
1	487069	A	G
1	487447	T	C
1	487675	G	A
1	488988	C	A
1	489867	A	C
1	489880	A	G
1	490344	C	T
1	490642	G	A
1	496366	A	G
1	499384	G	A
1	499584	C	T
1	499926	C	G
1	499938	G	A
1	500541	T	G
1	500594	A	G
1	502656	T	C
1	505607	A	C
1	514551	G	A
1	515045	G	A
1	516331	G	A
1	516916	T	C
1	517062	C	G
1	518459	A	G
1	520619	G	A
1	521399	G	A
1	524763	A	T
1	525146	C	T
1	525466	A	G
1	525905	G	T
1	526859	T	A
1	534235	G	C
1	535828	T	C
1	536750	C	T
1	539642	T	A
1	540359	G	T
1	542527	C	T
1	545201	A	G
1	551463	C	T
1	552576	T	G
1	552822	G	A
1	552837	G	A
1	552864	G	A
1	552974	C	T
1	553447	T	C
1	554900	G	A
1	559522	C	T
1	563205	C	T
1	564857	C	T
1	564954	T	C
1	568375	T	A
1	568916	G	A
1	571190	T	C
1	573202	T	C
1	573310	G	T
1	574744	A	C
1	574786	T	C
1	574797	C	A
1	575506	A	T
1	575870	T	C
1	575915	G	A
1	576335	A	T
1	577052	C	T
1	578468	G	T
1	582253	T	G
1	582591	T	C
1	583648	A	G
1	583661	G	A
1	583681	T	G
1	583734	T	C
1	583746	T	C
1	586527	G	C
1	586917	G	C
1	589848	C	T
1	589912	G	A
1	590077	A	G
1	590696	G	T
1	591112	T	A
1	591132	A	G
1	591227	C	T
1	591293	C	T
1	591316	T	C
1	591330	T	A
1	591371	T	C
1	591390	A	C
1	591579	T	C
1	591761	C	G
1	591906	C	T
1	592391	T	C
1	592426	A	G
1	592593	T	G
1	592932	C	A
1	593253	C	T
1	599096	G	T
1	599153	C	G
1	599260	T	C
1	599394	T	C
1	599412	C	A
1	599425	C	T
1	599531	G	A
1	599680	C	T
1	600208	A	G
1	600234	C	T
1	600261	A	G
1	601210	A	T
1	601475	G	T
1	601718	T	C
1	601754	A	G
1	601964	T	C
1	602026	A	T
1	602097	A	C
1	602111	C	G
1	602156	T	C
1	602177	T	A
1	603000	A	C
1	621917	T	C
1	621934	A	C
1	622676	T	C
1	622713	T	C
1	623224	C	T
1	625722	T	G
1	627565	A	C
1	628320	G	C
1	628481	C	T
1	628774	C	T
1	630051	G	A
1	630113	G	A
1	633857	C	T
1	634309	C	A
1	634328	T	C
1	635011	C	A
1	635024	C	T
1	635430	A	T
1	636261	C	A
1	636452	A	C
1	636802	A	G
1	636860	A	G
1	636888	G	A
1	636961	G	A
1	637042	G	A
1	637223	T	G
1	637275	C	T
1	637345	C	T
1	637365	G	A
1	637638	T	C
1	637707	C	T
1	637722	C	A
1	637856	G	T
1	637982	G	A
1	640413	G	A
1	641345	G	A
1	642447	G	A
1	642531	G	A
1	642851	T	A
1	642959	T	C
1	643361	G	T
1	643749	C	A
1	643770	C	A
1	649072	A	G
1	649421	C	T
1	649610	A	G
1	649637	G	A
1	649996	A	T
1	650417	G	A
1	650680	T	C
1	650723	C	T
1	652784	C	A
1	653158	T	C
1	653170	G	T
1	653184	T	C
1	653238	T	C
1	653249	A	T
1	653340	G	A
1	653496	G	A
1	653591	A	G
1	653963	T	C
1	657632	A	G
1	658452	A	G
1	689131	G	A
1	690883	A	G
1	716882	T	C
1	717184	A	G
1	717379	T	G
1	717895	A	C
1	720325	T	C
1	722853	C	T
1	723079	C	T
1	723813	G	C
1	724117	A	T
1	725171	C	T
1	725183	T	C
1	725411	A	C
1	725559	G	A
1	726048	T	C
1	738923	A	C
1	740034	C	G
1	741058	C	G
1	741080	C	T
1	742926	G	A
1	743365	T	C
1	745182	G	C
1	745228	C	T
1	745401	A	C
1	745430	A	C
1	745852	A	G
1	748254	A	C
1	748597	C	A
1	853877	C	A
1	854655	C	T
1	857546	A	C
1	867025	T	G
1	867057	G	T
1	867140	A	T
1	867225	A	C
1	867446	C	T
1	867615	G	A
1	867644	T	G
1	867678	C	T
1	867833	G	A
1	868349	A	C
1	921663	T	C
1	922798	A	C
1	923418	G	A
1	925191	C	T
1	926212	C	A
1	926592	G	T
1	931619	G	A
1	931859	A	C
1	932866	G	A
1	933446	C	T
1	935671	T	G
1	935871	C	T
1	938087	C	G
1	938150	T	C
1	938857	G	C
1	956831	A	C
1	959912	G	C
1	960075	A	G
1	1000712	C	T
1	1001066	A	T
1	1001125	T	C
1	1001286	A	C
1	1001431	G	T
1	1001464	T	A
1	1001491	T	C
1	1002243	T	C
1	1002477	G	C
1	1002629	T	G
1	1002831	T	C
1	1002893	T	C
1	1004415	T	C
1	1004600	T	G
1	1004926	A	G
1	1010078	T	A
1	1010123	C	G
1	1010171	G	A
1	1010226	T	C
1	1010329	A	G
1	1010428	A	G
1	1010510	C	T
1	1011064	G	C
1	1011155	C	A
1	1011493	C	G
1	1011603	A	G
1	1014928	A	G
1	1014954	G	A
1	1017050	T	C
1	1017289	T	G
1	1017328	C	T
1	1017349	A	T
1	1023353	G	A
1	1024054	T	C
1	1024667	A	C
1	1024991	G	A
1	1026215	G	A
1	1026781	T	C
1	1027050	G	A
1	1028774	C	T
1	1028922	G	A
1	1029733	G	C
1	1030434	T	A
1	1030487	T	C
1	1030572	A	G
1	1031454	A	G
1	1031643	C	A
1	1036439	G	A
1	1036642	T	C
1	1036681	G	A
1	1036749	C	A
1	1036850	T	C
1	1037108	G	A
1	1041522	C	T
1	1041837	G	T
1	1045721	T	G
1	1045734	G	A
1	1047962	T	C
1	1049575	A	G
1	1049780	G	T
1	1049799	C	T
1	1050330	A	G
1	1051038	C	T
1	1051164	C	T
1	1051231	G	A
1	1051248	T	G
1	1051281	C	G
1	1052659	C	A
1	1053041	C	A
1	1054761	T	G
1	1056944	C	T
1	1056957	A	G
1	1068910	A	T
1	1077652	G	A
1	1080382	A	G
1	1080671	C	T
1	1084332	T	C
1	1084491	G	A
1	1088287	A	G
1	1088362	A	C
1	1089312	C	T
1	1095743	C	G
1	1095772	G	A
1	1095808	C	T
1	1095884	C	A
1	1096730	G	C
1	1097276	T	A
1	1106120	T	C
1	1119025	G	A
1	1122271	T	G
1	1122545	T	G
1	1122557	T	C
1	1123484	T	C
1	1124633	A	G
1	1128147	T	A
1	1128225	C	A
1	1128455	A	C
1	1133265	G	C
1	1133634	G	A
1	1133651	G	A
1	1142936	A	G
1	1144806	A	G
1	1145860	A	C
1	1147643	T	A
1	1147730	G	A
1	1149008	G	A
1	1149125	G	A
1	1152337	T	A
1	1153188	C	G
1	1155117	A	C
1	1160853	G	T
1	1163550	A	G
1	1163569	C	A
1	1163632	T	C
1	1163744	G	A
1	1165140	C	T
1	1165156	G	A
1	1165293	A	T
1	1166770	A	C
1	1166956	T	C
1	1167558	A	T
1	1167605	T	C
1	1171655	G	T
1	1172177	T	C
1	1173634	A	T
1	1174349	G	A
1	1174386	A	G
1	1175449	T	A
1	1175468	C	T
1	1175486	C	G
1	1177415	A	G
1	1177753	A	T
1	1178041	T	A
1	1178063	G	A
1	1178150	C	G
1	1180692	G	A
1	1181047	T	C
1	1181112	A	C
1	1181150	A	C
1	1184292	A	C
1	1184303	T	C
1	1184684	T	C
1	1185444	G	A
1	1185543	A	T
1	1186413	T	C
1	1186443	T	C
1	1186498	C	A
1	1186858	C	T
1	1188054	G	A
1	1188242	C	T
1	1188439	C	A
1	1188815	C	A
1	1188904	C	A
1	1193459	C	G
1	1195744	C	T
1	1196252	C	T
1	1196328	G	A
1	1196407	G	A
1	1197192	A	G
1	1199928	A	G
1	1201673	A	G
1	1204975	G	A
1	1205282	A	G
1	1206407	T	A
1	1210402	G	T
1	1210529	A	G
1	1210597	C	T
1	1210761	C	G
1	1210964	C	T
1	1211529	G	A
1	1212293	A	G
1	1212352	T	C
1	1212704	T	C
1	1215684	T	C
1	1224254	G	A
1	1224572	A	G
1	1224808	G	A
1	1224847	G	A
1	1224912	T	G
1	1225164	T	C
1	1225204	A	G
1	1227939	T	C
1	1228021	C	T
1	1228092	A	G
1	1228126	A	T
1	1228279	T	C
1	1228297	A	G
1	1228385	A	G
1	1228398	G	C
1	1228448	G	A
1	1228512	G	A
1	1229489	G	T
1	1231397	G	A
1	1233718	T	C
1	1233809	T	A
1	1233958	T	C
1	1234310	C	T
1	1234591	T	C
1	1234671	A	T
1	1234881	C	T
1	1235414	T	C
1	1235642	A	G
1	1235818	T	C
1	1236418	T	C
1	1236433	C	T
1	1236595	G	A
1	1239074	C	T
1	1240236	C	T
1	1240613	G	T
1	1240986	G	A
1	1241025	G	A
1	1241122	G	A
1	1242790	G	T
1	1249153	C	T
1	1249971	T	C
1	1318081	C	A
1	1318125	G	C
1	1318360	A	G
1	1318451	T	A
1	1318536	A	G
1	1340330	A	G
1	1342755	T	C
1	1342775	A	T
1	1343146	A	G
1	1351981	C	T
1	1355705	G	T
1	1356641	C	T
1	1357018	C	T
1	1357033	C	T
1	1357791	C	T
1	1358423	T	C
1	1358845	C	A
1	1358883	T	C
1	1365509	C	A
1	1366882	A	G
1	1369033	A	G
1	1369056	C	T
1	1374160	G	T
1	1374193	A	T
1	1374962	A	C
1	1375026	A	G
1	1376361	A	G
1	1377815	T	C
1	1377860	C	T
1	1378149	T	G
1	1378941	G	A
1	1400575	G	A
1	1402412	C	T
1	1402476	T	G
1	1402732	T	C
1	1403093	C	T
1	1403235	G	A
1	1405620	A	T
1	1407481	T	C
1	1407513	G	T
1	1407704	A	G
1	1408291	T	A
1	1411988	T	C
1	1416606	T	C
1	1416800	A	G
1	1417310	A	G
1	1417791	C	T
1	1418334	G	A
1	1423247	C	G
1	1423274	T	C
1	1423290	A	T
1	1423352	T	C
1	1424471	G	T
1	1425684	T	C
1	1426456	C	T
1	1429161	A	C
1	1429205	T	C
1	1429575	T	A
1	1429655	C	T
1	1431255	T	A
1	1431330	T	A
1	1432760	T	C
1	1433188	G	A
1	1433246	A	G
1	1445302	G	T
1	1445562	T	C
1	1448286	C	G
1	1448516	T	C
1	1449839	T	A
1	1450221	C	T
1	1483931	G	C
1	1484202	A	T
1	1484428	A	G
1	1489949	T	C
1	1500772	T	C
1	1502652	G	A
1	1503420	C	T
1	1504054	C	T
1	1506533	T	C
1	1506738	A	T
1	1506912	T	G
1	1507081	G	T
1	1509530	C	T
1	1509728	A	G
1	1510230	C	T
1	1516663	T	A
1	1521742	G	A
1	1522518	T	C
1	1531697	C	T
1	1533527	T	C
1	1537240	G	A
1	1538332	A	G
1	1539892	A	G
1	1539906	C	G
1	1540190	G	A
1	1540706	A	G
1	1541357	G	A
1	1545227	G	T
1	1549116	T	C
1	1549171	T	C
1	1549311	G	A
1	1549371	C	A
1	1552723	G	T
1	1553101	C	T
1	1554692	A	G
1	1557681	G	C
1	1559387	G	A
1	1559411	G	A
1	1559703	T	C
1	1562672	A	C
1	1562879	A	T
1	1563350	T	C
1	1563377	C	T
1	1563626	A	G
1	1563903	C	A
1	1573116	A	G
1	1573777	C	A
1	1574327	G	A
1	1575446	A	C
1	1577392	G	T
1	1579465	A	G
1	1593345	A	G
1	1593409	C	T
1	1593601	C	T
1	1593779	A	T
1	1594070	T	C
1	1594322	T	G
1	1601439	T	C
1	1602005	C	T
1	1602785	C	T
1	1603952	T	A
1	1604855	G	A
1	1605611	G	A
1	1605633	T	G
1	1606667	A	G
1	1608222	G	A
1	1618367	T	C
1	1618514	C	T
1	1620906	G	A
1	1622257	T	C
1	1628634	G	C
1	1628823	T	C
1	1629184	C	G
1	1629199	G	A
1	1629265	T	C
1	1631836	G	T
1	1632085	A	G
1	1633227	A	G
1	1633270	C	T
1	1633312	A	T
1	1634117	A	G
1	1634429	G	T
1	1640208	A	G
1	1641868	T	G
1	1643235	T	G
1	1645550	T	A
1	1652052	C	T
1	1653491	T	C
1	1659778	A	T
1	1659790	T	G
1	1660015	G	A
1	1662532	T	C
1	1662549	T	C
1	1662576	G	A
1	1662626	G	A
1	1662659	A	C
1	1662726	G	A
1	1663512	C	T
1	1663547	T	C
1	1669476	A	T
1	1672152	T	G
1	1672165	A	T
1	1672587	C	A
1	1673789	G	A
1	1674512	T	A
1	1675168	T	C
1	1676329	C	A
1	1679178	G	A
1	1680557	G	A
1	1681010	T	C
1	1681767	A	G
1	1687371	T	C
1	1688856	T	C
1	1691498	C	G
1	1693958	C	T
1	1696031	C	A
1	1696106	G	T
1	1696165	G	A
1	1696476	A	G
1	1696977	C	T
1	1697314	T	C
1	1697776	G	A
1	1697823	G	A
1	1699843	C	T
1	1700218	C	A
1	1704493	C	T
1	1708084	C	T
1	1708228	A	T
1	1708324	C	T
1	1708378	G	C
1	1714665	T	C
1	1715620	C	T
1	1715880	G	A
1	1715985	G	A
1	1716094	A	G
1	1716141	C	T
1	1716180	G	T
1	1716226	T	C
1	1717385	A	G
1	1718238	C	T
1	1720717	G	C
1	1721493	A	G
1	1721752	G	A
1	1722054	A	T
1	1722068	A	G
1	1722089	T	C
1	1722413	C	T
1	1723304	C	A
1	1724181	C	T
1	1724502	G	A
1	1724659	T	C
1	1724725	C	T
1	1725039	G	A
1	1725546	G	C
1	1725801	C	G
1	1731900	G	A
1	1732264	A	G
1	1733839	T	A
1	1734202	G	A
1	1735565	A	G
1	1735812	T	C
1	1735919	G	A
1	1741776	G	A
1	1743348	A	G
1	1743359	G	T
1	1749019	C	T
1	1750193	G	A
1	1750514	C	T
1	1750730	A	G
1	1751702	G	A
1	1752076	T	C
1	1752303	G	A
1	1752379	A	G
1	1752621	C	G
1	1754147	T	C
1	1754782	A	G
1	1754798	A	G
1	1755325	G	A
1	1755838	C	G
1	1756173	T	A
1	1756304	A	G
1	1757091	A	G
1	1757741	C	T
1	1757801	C	T
1	1758755	T	C
1	1758770	G	A
1	1759330	A	T
1	1759360	A	G
1	1759380	T	C
1	1759906	G	C
1	1763781	A	G
1	1764883	G	A
1	1765527	A	G
1	1765563	A	G
1	1765592	G	A
1	1765607	C	T
1	1765948	C	T
1	1766287	C	T
1	1766909	A	G
1	1766982	C	A
1	1767001	C	T
1	1767282	A	G
1	1767324	T	C
1	1767369	T	C
1	1767587	C	T
1	1767642	T	G
1	1768213	C	T
1	1768271	A	C
1	1770578	G	T
1	1770848	A	C
1	1774165	A	G
1	1774180	A	G
1	1774196	A	G
1	1774209	C	T
1	1774240	T	C
1	1774320	A	C
1	1774334	T	C
1	1774670	C	G
1	1774818	T	C
1	1774954	T	C
1	1774997	T	C
1	1775651	A	C
1	1775692	A	T
1	1778869	T	C
1	1779101	T	C
1	1779542	A	G
1	1779822	T	A
1	1780101	A	G
1	1789862	G	A
1	1790309	G	C
1	1792191	T	C
1	1792274	A	G
1	1792590	T	C
1	1793654	A	G
1	1796011	A	G
1	1796375	C	A
1	1797925	G	T
1	1798222	G	C
1	1800421	A	G
1	1800523	T	C
1	1800535	A	G
1	1801358	C	G
1	1804504	G	A
1	1804683	C	T
1	1805157	G	C
1	1805516	G	A
1	1805898	C	T
1	1808043	G	A
1	1812372	T	C
1	1813868	C	T
1	1813915	A	G
1	1813933	C	T
1	1814358	T	C
1	1815850	T	A
1	1816415	A	G
1	1816680	G	A
1	1816923	T	C
1	1818986	G	A
1	1830683	A	C
1	1830920	G	A
1	1831100	T	C
1	1831125	T	C
1	1831243	T	G
1	1831275	G	A
1	1833510	A	G
1	1835048	T	C
1	1835393	G	A
1	1836269	C	T
1	1836828	T	C
1	1838033	G	A
1	1840430	C	T
1	1840453	G	A
1	1840592	G	A
1	1840695	G	A
1	1843180	T	C
1	1845382	A	G
1	1846229	T	A
1	1847536	G	C
1	1852554	C	A
1	1862646	T	G
1	1862706	T	C
1	1865312	G	A
1	1867382	A	G
1	1867451	A	G
1	1870350	A	T
1	1870448	C	T
1	1870571	G	A
1	1870679	C	G
1	1870827	T	G
1	1873933	C	T
1	1874375	A	T
1	1874404	C	T
1	1874423	C	T
1	1875087	G	C
1	1875199	A	T
1	1875215	T	C
1	1875377	C	T
1	1877115	A	C
1	1877428	A	G
1	1877466	G	A
1	1877545	T	C
1	1877954	C	G
1	1878011	T	G
1	1878371	G	A
1	1878442	G	A
1	1889371	T	C
1	1890121	C	A
1	1890750	G	A
1	1891453	G	A
1	1892080	G	T
1	1892343	T	G
1	1893005	C	A
1	1894556	A	G
1	1894633	A	C
1	1895215	A	G
1	1897447	G	A
1	1898281	A	G
1	1898838	T	C
1	1898863	T	C
1	1898889	T	C
1	1901584	T	C
1	1901868	C	A
1	1902145	T	C
1	1903530	A	G
1	1915253	G	C
1	1915414	C	G
1	1934723	G	T
1	1936373	C	T
1	1936397	A	G
1	1937792	T	G
1	1938645	A	G
1	1939001	G	C
1	1939794	A	G
1	1952523	G	A
1	1953708	G	T
1	1954427	T	C
1	1954464	T	C
1	1958137	A	G
1	1958182	C	T
1	1958206	T	C
1	1962411	A	G
1	1967376	A	C
1	1971387	T	C
1	1974339	A	C
1	1974814	C	A
1	1975692	C	T
1	1982711	G	A
1	1982726	T	C
1	1983037	C	T
1	1983317	A	T
1	1983608	T	G
1	1984620	C	T
1	1985826	T	C
1	1996202	G	A
1	2038271	G	A
1	2038286	T	C
1	2052641	A	G
1	2052697	G	A
1	2055241	T	C
1	2055624	G	A
1	2055836	A	G
1	2058068	T	A
1	2060442	T	C
1	2060570	A	T
1	2060989	C	T
1	2063255	A	G
1	2064647	G	A
1	2064873	A	G
1	2064896	A	G
1	2065216	A	C
1	2066905	C	A
1	2070990	A	G
1	2073812	A	G
1	2075191	C	T
1	2075969	C	T
1	2076777	C	T
1	2079705	G	A
1	2079730	G	A
1	2080373	T	C
1	2081456	C	A
1	2081792	T	G
1	2081814	C	T
1	2081909	A	C
1	2082124	A	G
1	2084085	T	C
1	2091756	C	A
1	2092937	C	T
1	2094267	A	G
1	2094493	T	C
1	2094671	T	C
1	2098894	T	A
1	2100005	C	A
1	2100423	A	G
1	2100471	C	T
1	2101818	G	A
1	2103761	C	T
1	2104041	A	T
1	2106657	C	T
1	2106723	T	C
1	2106893	T	C
1	2108337	A	G
1	2108487	A	C
1	2108729	G	A
1	2108770	A	G
1	2114191	G	A
1	2114289	A	G
1	2114314	G	A
1	2114830	A	G
1	2115304	G	A
1	2117228	T	C
1	2133136	T	G
1	2134844	A	G
1	2134889	A	G
1	2134903	T	A
1	2134928	C	A
1	2135065	A	G
1	2135104	C	A
1	2135231	C	T
1	2135244	G	A
1	2135300	A	C
1	2137347	T	A
1	2138411	T	G
1	2138438	G	C
1	2139034	T	C
1	2144412	G	T
1	2145341	T	C
1	2146117	A	C
1	2149060	G	A
1	2150091	A	G
1	2150129	G	A
1	2150156	T	C
1	2150654	G	A
1	2151983	T	C
1	2152325	T	C
1	2152453	A	G
1	2152619	C	G
1	2153528	T	C
1	2153982	C	T
1	2156370	C	G
1	2156402	A	G
1	2159464	G	A
1	2159489	C	A
1	2160706	A	G
1	2160743	G	C
1	2161316	A	G
1	2161407	C	T
1	2161668	T	C
1	2162287	A	G
1	2162449	C	T
1	2162600	C	T
1	2163899	G	A
1	2164310	T	C
1	2165300	G	A
1	2165317	A	T
1	2165447	G	A
1	2171863	G	A
1	2171886	C	T
1	2172078	A	T
1	2172163	A	G
1	2175856	T	C
1	2175882	G	T
1	2175899	G	A
1	2176066	C	T
1	2176265	T	C
1	2176371	C	T
1	2176541	A	C
1	2176841	T	C
1	2208037	C	A
1	2209958	T	C
1	2211075	A	G
1	2213158	T	G
1	2214427	T	G
1	2214920	C	T
1	2214946	C	T
1	2215364	G	A
1	2215941	C	T
1	2221628	C	T
1	2223893	C	G
1	2225825	T	C
1	2225854	T	C
1	2227117	T	G
1	2227218	C	T
1	2227841	T	C
1	2228453	T	C
1	2231704	A	T
1	2239704	A	C
1	2239740	A	G
1	2239771	G	A
1	2241763	C	T
1	2241895	C	T
1	2242068	A	G
1	2247116	A	G
1	2247675	C	T
1	2248937	T	C
1	2249050	G	A
1	2249142	T	C
1	2249247	C	T
1	2249446	G	C
1	2249465	T	A
1	2249677	C	T
1	2249761	G	A
1	2249842	C	T
1	2249858	G	A
1	2250297	T	C
1	2250436	C	A
1	2250613	C	T
1	2250836	A	G
1	2250853	A	C
1	2251909	G	A
1	2252968	A	C
1	2253610	C	T
1	2253657	T	G
1	2253690	G	A
1	2254124	C	T
1	2254210	C	G
1	2254292	A	G
1	2254387	A	G
1	2254441	A	G
1	2257828	C	G
1	2263139	G	A
1	2263189	A	C
1	2265225	T	A
1	2269049	T	C
1	2270050	A	G
1	2270164	A	C
1	2271748	A	G
1	2272928	C	A
1	2273810	A	C
1	2277961	C	T
1	2279043	C	A
1	2280557	A	G
1	2284969	T	G
1	2287003	G	A
1	2293904	A	G
1	2298198	C	T
1	2308874	A	C
1	2310429	A	C
1	2310544	G	A
1	2310827	G	A
1	2311781	A	G
1	2311793	T	C
1	2320714	C	G
1	2325619	G	A
1	2326743	A	C
1	2331170	A	T
1	2342761	T	C
1	2343206	C	T
1	2343328	A	G
1	2345753	C	A
1	2345796	C	T
1	2346073	G	A
1	2346107	C	T
1	2346181	C	T
1	2347339	G	A
1	2347485	G	T
1	2349943	C	T
1	2349987	G	A
1	2350030	G	A
1	2350353	C	T
1	2352430	C	T
1	2352898	T	C
1	2354163	T	C
1	2356346	A	G
1	2361379	T	G
1	2361419	T	C
1	2362426	A	G
1	2362467	G	A
1	2362577	A	G
1	2362808	G	T
1	2362862	T	C
1	2363021	G	A
1	2372254	T	G
1	2373233	T	A
1	2375033	G	A
1	2375941	A	G
1	2379352	T	C
1	2379392	C	T
1	2379481	C	G
1	2380038	G	A
1	2380368	G	A
1	2380820	T	C
1	2380861	T	C
1	2380991	G	A
1	2384773	C	T
1	2386976	A	G
1	2387327	A	T
1	2387411	T	A
1	2387480	C	T
1	2387838	T	A
1	2388193	C	T
1	2388489	A	G
1	2388513	A	G
1	2389188	G	A
1	2391117	T	G
1	2392141	A	G
1	2392503	G	C
1	2393040	C	T
1	2394308	A	G
1	2395027	A	G
1	2402686	T	G
1	2403070	T	C
1	2403081	G	A
1	2403891	C	A
1	2403943	C	G
1	2404445	A	G
1	2404513	C	T
1	2405092	G	A
1	2405875	A	C
1	2406874	T	A
1	2407794	A	G
1	2409618	C	T
1	2418754	G	A
1	2419565	C	G
1	2420493	T	C
1	2428531	A	G
1	2428592	A	C
1	2429040	A	G
1	2429074	T	C
1	2429626	T	C
1	2429660	T	C
1	2432528	T	C
1	2432564	G	A
1	2432592	C	A
1	2561788	T	C
1	2562110	G	A
1	2562125	T	G
1	2562330	A	G
1	2562496	T	C
1	2562592	G	A
1	2564732	A	C
1	2565317	C	T
1	2565341	T	G
1	2565718	C	T
1	2567541	A	G
1	2567573	G	A
1	2567677	C	G
1	2567964	G	A
1	2568002	A	G
1	2568293	C	T
1	2569089	A	G
1	2569110	T	C
1	2569208	C	G
1	2569498	C	T
1	2569541	T	C
1	2569864	A	G
1	2569958	A	G
1	2570238	C	T
1	2570269	G	A
1	2570421	G	A
1	2570817	G	A
1	2570855	G	A
1	2573042	T	C
1	2573139	A	G
1	2573185	T	C
1	2575447	T	C
1	2575625	T	C
1	2575640	G	C
1	2575743	C	T
1	2576512	T	G
1	2576716	C	T
1	2577035	C	A
1	2577107	G	A
1	2579731	G	A
1	2581159	C	A
1	2581529	C	T
1	2581824	C	T
1	2581901	A	T
1	2582076	T	C
1	2582109	C	G
1	2582137	T	G
1	2582182	G	T
1	2582230	T	A
1	2582298	T	C
1	2582336	A	T
1	2582408	A	G
1	2582646	T	G
1	2582668	G	A
1	2582683	C	T
1	2586064	C	T
1	2586271	A	G
1	2586430	G	T
1	2590373	T	C
1	2591115	T	A
1	2591769	A	G
1	2591832	C	T
1	2592258	A	C
1	2595890	G	T
1	2598776	C	T
1	2598980	T	C
1	2602898	G	A
1	2603160	T	C
1	2605740	A	G
1	2608666	T	C
1	2609633	T	C
1	2610474	A	C
1	2612111	A	G
1	2613002	G	T
1	2615588	A	T
1	2616412	C	T
1	2616436	A	G
1	2616536	G	A
1	2616567	A	C
1	2616795	G	A
1	2620867	T	C
1	2621563	C	T
1	2622313	C	A
1	2622513	T	C
1	2628371	T	C
1	2633540	A	G
1	2634083	C	T
1	2634873	G	A
1	2635106	T	G
1	2635134	G	A
1	2635146	C	T
1	2635481	G	A
1	2636728	G	T
1	2636746	T	G
1	2637798	A	G
1	2640868	C	T
1	2643180	T	C
1	2643400	G	A
1	2643773	T	C
1	2645202	T	G
1	2645396	T	G
1	2647781	G	T
1	2647831	T	G
1	2647872	C	T
1	2647916	A	G
1	2649294	C	T
1	2649316	A	G
1	2649354	C	T
1	2649365	G	A
1	2649465	G	A
1	2649505	T	C
1	2649594	G	A
1	2650014	A	G
1	2650088	A	G
1	2650113	G	A
1	2650295	G	A
1	2650428	C	T
1	2650744	A	G
1	2651078	T	C
1	2654015	C	T
1	2654786	G	T
1	2655537	C	A
1	2656409	G	C
1	2657034	A	G
1	2658220	C	A
1	2659063	A	G
1	2659077	A	G
1	2659110	A	T
1	2665341	T	C
1	2666145	G	A
1	2666516	T	C
1	2668297	T	G
1	2669482	T	C
1	2669764	G	C
1	2670063	G	A
1	2670404	A	G
1	2670472	G	A
1	2670890	A	G
1	2671080	C	T
1	2671299	A	C
1	2671680	T	G
1	2672026	G	A
1	2672647	A	G
1	2677331	A	G
1	2678131	G	A
1	2678369	A	G
1	2683065	A	C
1	2685571	G	A
1	2687371	T	C
1	2688179	A	G
1	2688195	T	C
1	2688385	A	G
1	2688828	T	A
1	2689012	C	T
1	2689126	A	G
1	2689263	G	C
1	2689497	G	C
1	2689681	G	C
1	2689877	A	T
1	2690336	T	C
1	2690498	T	A
1	2690768	C	T
1	2690838	T	C
1	2690851	A	G
1	2691247	T	C
1	2691362	T	A
1	2693446	C	T
1	2693744	C	A
1	2693765	A	G
1	2698049	T	C
1	2698492	C	T
1	2699919	G	A
1	2703225	T	A
1	2703275	C	G
1	2703639	T	A
1	2705989	A	C
1	2706549	C	T
1	2706562	T	A
1	2708036	A	G
1	2711703	T	C
1	2711907	A	G
1	2711927	A	T
1	2711951	G	A
1	2711965	A	G
1	2712125	C	T
1	2712147	A	G
1	2714253	G	A
1	2714448	T	A
1	2715362	T	G
1	2715675	A	G
1	2716826	T	C
1	2719679	T	C
1	2719864	G	A
1	2720065	C	T
1	2721898	C	T
1	2722263	G	A
1	2722379	C	G
1	2723530	G	A
1	2723569	A	G
1	2724646	T	G
1	2724904	A	G
1	2725592	T	G
1	2728334	C	A
1	2728358	C	T
1	2728825	T	C
1	2730339	G	A
1	2740652	T	C
1	2742675	C	T
1	2743040	A	G
1	2743352	T	G
1	2744363	T	C
1	2744419	T	C
1	2744722	G	A
1	2746902	G	C
1	2747060	C	T
1	2748299	T	G
1	2748353	T	C
1	2750678	G	A
1	2759270	T	C
1	2762076	T	C
1	2762268	T	C
1	2762837	C	G
1	2762941	C	T
1	2767278	G	A
1	2767475	T	C
1	2769433	A	T
1	2769712	G	A
1	2771091	G	A
1	2772233	T	C
1	2772838	C	A
1	2772856	A	G
1	2773169	G	A
1	2773404	T	C
1	2773587	G	A
1	2774077	C	G
1	2787350	C	T
1	2793541	A	G
1	2794072	T	G
1	2794144	T	C
1	2797322	T	C
1	2797357	C	T
1	2797801	T	A
1	2798226	G	T
1	2802059	A	T
1	2802140	C	T
1	2802645	C	G
1	2802658	T	C
1	2802706	T	C
1	2802878	G	A
1	2802904	G	A
1	2803113	T	A
1	2803188	T	C
1	2806431	C	T
1	2806521	A	G
1	2806902	T	C
1	2807014	C	T
1	2807070	A	T
1	2807217	G	A
1	2807262	T	C
1	2807286	T	G
1	2812627	T	A
1	2812909	G	A
1	2812980	G	T
1	2813447	A	G
1	2813626	A	G
1	2813657	A	G
1	2813680	G	C
1	2813694	G	C
1	2813745	C	T
1	2814127	G	A
1	2814180	T	C
1	2814610	G	A
1	2814649	A	T
1	2819968	C	A
1	2820072	C	T
1	2821611	C	A
1	2821958	A	G
1	2831722	T	C
1	2832411	A	G
1	2832960	A	G
1	2833194	T	A
1	2835359	C	A
1	2837040	T	C
1	2837245	A	C
1	2837626	T	C
1	2837658	T	G
1	2838014	A	G
1	2841229	C	A
1	2841620	C	T
1	2847064	T	C
1	2847091	T	C
1	2847275	G	A
1	2847437	C	A
1	2847465	G	T
1	2847637	T	G
1	2847686	C	A
1	2853410	C	T
1	2853442	G	A
1	2853872	G	A
1	2856990	G	A
1	2857150	A	T
1	2864089	G	A
1	2865232	T	C
1	2865494	T	G
1	2865768	T	C
1	2865880	G	A
1	2866072	C	T
1	2866475	G	A
1	2866631	T	C
1	2866652	G	A
1	2868255	T	C
1	2869391	A	G
1	2869475	T	C
1	2869651	A	G
1	2869732	A	G
1	2869953	G	T
1	2875822	C	T
1	2892052	A	G
1	2892239	T	C
1	2892397	A	G
1	2892960	G	A
1	2893889	A	G
1	2899033	T	C
1	2899045	T	G
1	2900077	T	C
1	2903121	C	T
1	2906153	C	T
1	2906165	T	C
1	2921642	G	C
1	2927858	G	C
1	2928283	T	C
1	2928944	A	G
1	2930579	A	C
1	2930592	T	C
1	2931503	T	C
1	2932140	C	T
1	2932317	C	T
1	2932647	T	C
1	2958710	C	T
1	2962538	A	G
1	2962575	C	T
1	2962623	C	T
1	2963289	A	C
1	2963331	A	G
1	2971025	C	T
1	2971212	A	G
1	2971960	T	C
1	2972001	C	T
1	2974321	C	A
1	2977511	T	A
1	2978860	A	C
1	2979321	T	G
1	2979356	G	T
1	2979525	T	C
1	2980946	A	G
1	2982808	C	T
1	2982834	G	C
1	3013722	T	C
1	3015384	G	A
1	3029762	A	G
1	3030590	A	G
1	3033080	G	A
1	3036048	T	C
1	3036092	C	T
1	3040613	G	C
1	3040714	C	G
1	3040934	A	G
1	3045165	A	C
1	3045317	A	G
1	3045336	T	C
1	3045377	G	T
1	3046029	T	C
1	3046380	G	T
1	3046481	C	T
1	3047012	C	G
1	3048066	T	A
1	3049506	T	G
1	3051690	A	G
1	3051703	C	T
1	3055761	G	T
1	3055839	C	T
1	3055895	T	C
1	3055963	T	A
1	3056062	A	T
1	3056122	T	C
1	3056153	G	A
1	3056189	T	C
1	3056315	A	G
1	3056407	T	C
1	3056501	A	G
1	3056520	T	A
1	3056834	G	A
1	3056915	G	A
1	3056986	C	G
1	3058997	G	T
1	3059096	T	A
1	3059171	C	T
1	3059539	G	T
1	3083144	A	G
1	3085768	A	C
1	3085872	T	G
1	3086045	T	C
1	3087356	C	T
1	3087387	A	T
1	3087538	A	T
1	3087884	A	G
1	3089181	T	A
1	3089384	G	A
1	3089405	G	C
1	3089984	G	A
1	3094228	G	C
1	3094320	A	G
1	3101159	T	A
1	3102816	G	A
1	3102942	G	A
1	3103802	C	T
1	3105623	G	A
1	3105667	G	C
1	3105800	T	C
1	3108405	T	C
1	3110067	T	C
1	3110530	A	C
1	3111347	A	C
1	3111976	T	G
1	3112321	C	A
1	3113555	A	G
1	3124640	A	G
1	3127651	T	A
1	3127978	A	G
1	3136124	C	A
1	3136474	A	C
1	3137003	A	G
1	3137655	C	T
1	3168435	C	G
1	3182768	T	C
1	3182933	A	G
1	3182998	C	T
1	3183135	T	A
1	3183508	G	A
1	3183581	T	C
1	3183619	G	A
1	3183880	A	G
1	3183892	A	C
1	3184006	T	C
1	3184105	C	G
1	3184247	T	C
1	3184312	A	C
1	3184457	G	T
1	3184862	G	A
1	3222630	C	G
1	3222698	T	C
1	3236783	C	T
1	3251569	T	A
1	3251600	G	C
1	3251802	C	T
1	3256461	C	T
1	3262739	C	T
1	3263067	T	A
1	3285242	C	G
1	3285646	T	G
1	3285667	A	T
1	3285714	C	A
1	3285727	T	C
1	3286011	A	T
1	3286074	T	C
1	3298686	T	C
1	3309620	A	G
1	3317174	G	A
1	3319407	A	C
1	3326417	C	G
1	3328726	C	T
1	3328790	C	T
1	3329186	G	T
1	3329239	G	A
1	3329456	G	A
1	3330369	G	A
1	3330608	C	T
1	3330820	G	A
1	3331208	G	A
1	3333559	C	T
1	3333631	A	G
1	3333652	A	G
1	3334125	T	C
1	3335750	G	C
1	3336121	T	C
1	3337711	T	G
1	3337768	G	A
1	3338113	C	A
1	3338241	A	G
1	3338733	A	G
1	3339206	T	C
1	3339265	C	T
1	3339868	A	C
1	3341401	A	G
1	3342260	G	T
1	3342382	T	C
1	3342537	T	C
1	3343226	A	G
1	3343237	T	C
1	3343498	C	A
1	3343546	C	G
1	3345292	T	C
1	3345677	T	C
1	3346015	T	A
1	3346029	T	C
1	3346044	G	A
1	3346382	C	T
1	3346596	A	G
1	3347597	A	G
1	3347810	T	G
1	3347849	A	G
1	3347872	A	G
1	3348840	A	G
1	3349026	T	A
1	3349112	T	C
1	3349187	C	T
1	3349593	A	G
1	3349631	T	A
1	3349748	A	C
1	3349891	G	A
1	3349906	C	T
1	3350585	T	C
1	3350600	T	C
1	3350615	C	T
1	3351125	A	T
1	3351847	T	A
1	3352659	C	T
1	3352822	C	T
1	3353069	C	A
1	3353215	T	C
1	3353270	A	G
1	3353699	T	C
1	3353921	C	A
1	3354308	C	A
1	3354319	A	G
1	3359293	A	C
1	3361236	A	G
1	3363400	A	C
1	3365060	T	C
1	3366018	C	A
1	3372100	T	C
1	3375364	G	A
1	3375544	A	C
1	3375598	T	C
1	3375991	A	G
1	3378215	C	T
1	3378523	C	T
1	3387300	C	G
1	3391710	T	C
1	3392356	A	G
1	3393204	C	T
1	3394742	C	T
1	3399048	C	T
1	3399156	C	A
1	3399185	C	G
1	3399228	C	G
1	3399261	C	T
1	3400031	T	G
1	3400360	C	T
1	3402510	T	C
1	3403782	G	A
1	3405704	G	A
1	3405739	A	T
1	3405847	A	G
1	3406048	T	A
1	3406151	T	A
1	3406294	C	A
1	3406835	G	A
1	3407350	G	A
1	3407362	C	T
1	3407755	A	G
1	3408253	T	C
1	3408319	A	C
1	3408962	T	A
1	3409124	A	G
1	3412880	G	T
1	3414142	T	A
1	3418594	T	A
1	3418672	A	C
1	3419029	T	C
1	3419153	T	C
1	3424350	C	T
1	3424512	A	G
1	3425156	A	G
1	3425902	G	T
1	3426188	A	C
[truncated: 23,553 more rows]

## Sheet: Chr.2
Supplementary Dataset 1. High quality SNPs identified between 93-11 and W2014 across 12 chromosomes.
Chrom.	Location	93-11	W2014
2	4965	C	T
2	5049	T	C
2	5565	G	A
2	6935	C	A
2	9091	C	T
2	10073	C	T
2	11964	C	T
2	14920	T	C
2	15311	C	T
2	15675	A	G
2	17733	C	T
2	23369	G	A
2	29460	A	G
2	32711	T	C
2	35300	C	A
2	36076	G	A
2	36106	C	T
2	36151	C	T
2	37810	A	T
2	38007	C	T
2	38191	G	A
2	38280	G	T
2	38318	C	A
2	39526	T	C
2	39779	A	T
2	40196	A	T
2	49199	T	G
2	51456	C	T
2	52777	A	G
2	53084	T	A
2	53252	A	G
2	53463	T	C
2	56784	A	G
2	57048	G	A
2	57663	C	G
2	58049	C	G
2	58095	A	G
2	58188	A	G
2	58345	T	C
2	58492	C	T
2	58863	T	C
2	59198	A	G
2	60440	T	G
2	61138	G	A
2	61246	T	C
2	61277	T	C
2	64153	G	T
2	64208	T	C
2	65320	C	T
2	71803	A	G
2	72182	G	A
2	72210	A	G
2	75443	T	C
2	76235	G	A
2	76592	C	T
2	88506	C	T
2	91396	T	C
2	91916	C	G
2	94969	G	A
2	95187	T	C
2	97587	A	G
2	98142	G	A
2	102353	G	A
2	105693	C	A
2	105709	T	C
2	106690	G	A
2	106756	T	C
2	110652	A	G
2	114218	A	G
2	116668	A	T
2	117210	G	C
2	117370	A	G
2	119521	G	T
2	121771	A	G
2	121854	C	T
2	128073	A	G
2	128346	A	T
2	128779	G	A
2	129227	T	C
2	129372	T	G
2	130330	A	G
2	131003	T	C
2	132712	G	A
2	132911	G	T
2	133353	C	T
2	134374	G	T
2	135130	A	C
2	135194	C	T
2	135896	A	G
2	135961	A	T
2	136480	A	C
2	136769	C	A
2	137287	T	A
2	148309	G	T
2	148429	T	C
2	148595	C	T
2	148861	C	T
2	149758	C	T
2	150085	G	A
2	160756	C	T
2	161598	T	C
2	161976	T	C
2	162853	A	G
2	163494	G	T
2	169424	T	C
2	170564	A	G
2	170580	A	G
2	170591	C	T
2	171071	A	G
2	171103	C	T
2	171144	G	T
2	171285	C	T
2	172960	G	C
2	173786	T	G
2	173885	T	C
2	174294	T	G
2	174487	A	G
2	174556	G	A
2	174616	C	A
2	174799	G	A
2	174870	G	A
2	175828	T	A
2	176223	A	C
2	178672	G	T
2	179821	A	G
2	179896	T	A
2	180122	C	A
2	180214	T	G
2	180426	A	G
2	180502	G	T
2	187171	G	T
2	188424	T	C
2	188850	T	A
2	189743	C	T
2	190305	A	G
2	190756	G	T
2	194885	T	A
2	194955	G	A
2	195307	G	A
2	199574	T	C
2	201068	G	A
2	201107	G	A
2	202428	C	T
2	204350	G	A
2	204378	G	T
2	204614	T	C
2	207436	T	G
2	208138	A	T
2	208185	C	A
2	209124	C	T
2	212960	G	A
2	213920	T	C
2	213960	T	C
2	215311	C	T
2	217086	C	T
2	217451	A	G
2	217465	A	G
2	217852	G	T
2	224540	A	G
2	224791	G	T
2	224945	G	A
2	225437	G	A
2	225503	A	G
2	225711	C	G
2	225822	T	C
2	225835	C	T
2	227310	T	A
2	228115	A	G
2	244736	C	A
2	245509	A	G
2	245570	C	T
2	247171	C	T
2	247532	G	A
2	247578	T	C
2	247944	A	G
2	248891	A	T
2	248929	T	G
2	262323	G	A
2	263572	T	C
2	266667	G	A
2	266992	T	A
2	267092	G	A
2	267336	C	T
2	267380	G	A
2	275194	G	A
2	276678	G	T
2	276860	G	A
2	276882	C	G
2	277415	A	G
2	278156	T	C
2	278290	C	T
2	278725	C	G
2	278896	T	A
2	280420	A	G
2	280575	T	C
2	280589	T	C
2	280832	C	T
2	280880	G	A
2	281852	T	C
2	282164	G	A
2	282250	A	G
2	283096	G	T
2	285774	C	T
2	289039	C	T
2	290413	A	G
2	290696	T	C
2	290753	T	C
2	291930	A	T
2	293905	A	G
2	293999	G	C
2	294017	G	A
2	294295	A	G
2	294377	T	G
2	301165	C	A
2	302288	A	G
2	317445	A	T
2	318246	T	C
2	332966	A	C
2	334758	A	G
2	334769	T	C
2	336473	G	A
2	337996	C	T
2	339052	A	C
2	340926	C	A
2	345353	G	A
2	348192	C	T
2	348298	C	T
2	348434	A	G
2	348986	T	C
2	349129	C	A
2	349628	G	A
2	349674	T	C
2	350108	T	A
2	351372	G	A
2	352110	G	A
2	352359	A	G
2	352374	A	G
2	352741	T	C
2	352855	A	G
2	353016	T	C
2	353290	C	T
2	353649	C	A
2	385346	G	A
2	387374	T	A
2	387942	C	T
2	388409	T	A
2	388532	T	A
2	388555	T	A
2	393185	G	A
2	393320	T	C
2	393698	C	T
2	394703	A	T
2	395002	A	G
2	395171	A	C
2	396784	G	A
2	399405	C	T
2	399672	A	G
2	399775	G	A
2	400606	C	T
2	400748	A	C
2	413080	C	A
2	413755	G	A
2	413830	T	G
2	413859	G	A
2	413957	G	A
2	414167	A	G
2	414222	T	C
2	414236	A	G
2	414421	T	C
2	414506	A	G
2	416170	T	C
2	416203	G	T
2	416227	C	T
2	416464	G	A
2	416629	T	G
2	416642	A	G
2	416713	A	G
2	417645	A	G
2	418233	A	G
2	437811	C	T
2	440534	C	T
2	440778	A	G
2	443816	A	G
2	448294	A	G
2	448875	T	C
2	450609	G	C
2	454536	G	A
2	457753	G	A
2	457890	A	T
2	461841	G	A
2	462167	G	A
2	463333	G	C
2	463364	A	G
2	463404	G	A
2	463441	G	A
2	463921	G	A
2	464192	C	T
2	464274	C	T
2	470375	G	A
2	474152	G	A
2	485725	G	A
2	485902	T	C
2	488188	T	C
2	488238	A	C
2	494465	A	G
2	494518	G	A
2	511396	G	A
2	513066	A	G
2	513259	A	G
2	514523	T	A
2	514965	C	T
2	515267	A	T
2	518810	C	T
2	518828	G	A
2	519209	C	T
2	535071	A	G
2	535111	G	A
2	535926	A	G
2	535973	T	C
2	536183	A	G
2	536953	G	A
2	539092	G	T
2	541323	A	G
2	541861	T	C
2	542962	G	T
2	543462	T	G
2	544227	T	A
2	550782	C	T
2	552440	T	C
2	552497	T	C
2	552802	A	G
2	552818	G	A
2	557679	A	T
2	558416	C	G
2	561096	A	G
2	561147	A	G
2	561739	T	C
2	562328	C	T
2	562862	C	T
2	565102	G	T
2	567611	G	T
2	568327	C	T
2	568359	G	A
2	568585	G	A
2	568612	C	A
2	568749	T	C
2	568983	A	G
2	569035	T	C
2	569111	G	A
2	569640	G	A
2	570633	A	T
2	570648	T	G
2	572759	C	T
2	573650	A	G
2	573790	C	T
2	574018	A	C
2	574400	C	A
2	574453	A	G
2	574533	C	T
2	574580	T	G
2	574908	T	C
2	575223	A	G
2	575337	T	C
2	575684	T	A
2	575712	G	A
2	575795	T	C
2	575859	G	C
2	576660	A	G
2	576717	G	T
2	576895	T	C
2	576939	A	G
2	576967	T	A
2	577145	A	C
2	577401	A	C
2	577556	G	A
2	577854	A	G
2	578313	C	T
2	578806	T	A
2	579284	C	A
2	580858	G	A
2	581976	T	C
2	582371	A	G
2	582685	A	T
2	582742	C	A
2	583178	C	T
2	583839	T	C
2	583864	G	A
2	585285	T	C
2	585880	G	A
2	585897	A	C
2	586006	C	T
2	586905	G	A
2	587463	C	T
2	588496	A	G
2	589453	T	G
2	593271	T	C
2	610375	T	C
2	614180	C	T
2	614524	A	T
2	624282	C	T
2	625011	G	A
2	625948	G	A
2	628618	C	T
2	628988	C	T
2	629416	C	T
2	630212	C	A
2	633095	T	G
2	634342	C	A
2	636610	G	C
2	636667	G	C
2	636695	C	T
2	643788	C	T
2	648594	A	G
2	648896	C	T
2	649121	G	C
2	649265	T	A
2	649388	G	A
2	649892	C	T
2	649929	G	C
2	651177	A	G
2	664018	G	A
2	666764	G	T
2	666791	A	G
2	666988	A	G
2	670642	C	T
2	670664	A	G
2	671012	C	A
2	722163	A	G
2	722537	T	A
2	722561	G	A
2	722740	G	A
2	723252	T	C
2	723309	A	C
2	723369	T	C
2	723779	A	G
2	724936	A	G
2	725050	A	T
2	725239	A	C
2	725402	T	C
2	725483	C	T
2	725553	G	A
2	726093	G	A
2	726497	T	C
2	727554	G	T
2	729303	C	G
2	729447	T	C
2	732246	A	G
2	732647	A	G
2	748384	T	C
2	748422	A	G
2	748460	T	A
2	749885	T	C
2	750189	A	G
2	750696	T	C
2	760030	T	C
2	760750	G	T
2	765876	G	A
2	766333	T	G
2	766728	T	A
2	767198	G	T
2	767252	G	C
2	767288	C	T
2	767314	C	T
2	767659	C	T
2	767951	T	A
2	768268	A	T
2	768296	C	T
2	768556	T	C
2	768572	T	C
2	768938	T	A
2	770981	T	A
2	771331	A	G
2	772819	C	T
2	773122	A	G
2	774011	C	T
2	774043	T	C
2	774217	G	C
2	774241	G	A
2	780971	A	T
2	781121	T	C
2	781164	C	T
2	781207	A	G
2	781410	C	T
2	783804	T	C
2	783843	A	G
2	784203	C	T
2	784280	C	T
2	784387	A	G
2	784525	T	C
2	784763	G	T
2	784877	T	G
2	786788	A	G
2	791384	T	A
2	794508	T	G
2	794595	T	C
2	800197	A	G
2	802146	A	G
2	822764	C	T
2	823015	G	A
2	823465	A	T
2	825071	A	G
2	828540	G	A
2	831258	C	T
2	832725	A	G
2	833540	C	A
2	836338	A	C
2	837927	A	C
2	838695	A	T
2	839729	C	T
2	839746	G	A
2	839986	T	C
2	840611	A	T
2	840624	G	A
2	840824	G	A
2	841145	C	A
2	844958	A	G
2	844989	G	C
2	846065	T	C
2	846173	G	A
2	847146	A	G
2	847474	C	T
2	847488	C	T
2	847582	A	G
2	847714	T	A
2	847726	G	A
2	847829	G	A
2	847842	T	G
2	847925	C	T
2	848101	T	C
2	849608	A	C
2	849669	T	C
2	856455	A	G
2	857037	G	A
2	857349	G	A
2	857626	C	A
2	857771	C	T
2	857941	T	G
2	858076	A	G
2	859257	T	C
2	860706	T	A
2	861518	C	T
2	861568	C	G
2	861700	A	G
2	862612	A	G
2	863203	T	C
2	863315	T	C
2	865205	T	A
2	867056	A	G
2	876759	T	A
2	877103	C	T
2	877148	C	T
2	877412	A	G
2	877856	A	T
2	878513	G	A
2	878539	T	G
2	878856	G	A
2	879736	A	C
2	880103	A	G
2	880122	T	C
2	881191	T	A
2	881385	T	C
2	881483	C	T
2	881590	G	A
2	881625	A	G
2	883045	A	C
2	883193	C	T
2	891049	T	C
2	891438	A	C
2	891800	T	C
2	892585	T	C
2	893538	A	G
2	899752	G	A
2	900248	A	G
2	904235	A	G
2	907412	G	T
2	907750	A	G
2	907778	G	T
2	907804	T	C
2	909315	G	A
2	910115	G	A
2	910478	T	G
2	923612	C	T
2	923807	T	A
2	926831	G	A
2	928548	G	T
2	939406	G	A
2	939501	G	A
2	944709	C	T
2	944750	A	G
2	951837	A	G
2	951897	G	A
2	952230	T	C
2	952870	G	A
2	964895	G	T
2	965367	A	C
2	965620	T	A
2	965640	C	T
2	965946	A	G
2	968232	T	C
2	969176	G	A
2	969262	T	C
2	971495	T	C
2	971508	A	G
2	971857	T	G
2	972519	A	G
2	975892	G	T
2	976224	C	T
2	999678	C	G
2	1002076	T	C
2	1002213	T	C
2	1002572	G	T
2	1003164	A	G
2	1004198	G	A
2	1004533	T	C
2	1005844	G	A
2	1007699	A	G
2	1007763	A	G
2	1008267	C	T
2	1008350	T	G
2	1008394	A	T
2	1008419	C	T
2	1008525	A	T
2	1009441	C	G
2	1011086	C	T
2	1016555	A	C
2	1016966	T	C
2	1018524	C	G
2	1018930	G	T
2	1019225	G	C
2	1019290	T	C
2	1019920	T	C
2	1019954	A	T
2	1019967	G	T
2	1020042	G	T
2	1021417	G	A
2	1023542	C	T
2	1023920	C	A
2	1025293	A	C
2	1025344	C	T
2	1025884	T	C
2	1025961	C	T
2	1028627	C	T
2	1029178	T	C
2	1029230	T	C
2	1031751	A	T
2	1031954	C	T
2	1034678	T	C
2	1035601	G	A
2	1041558	A	T
2	1041706	A	G
2	1043933	C	T
2	1044978	T	C
2	1048806	C	T
2	1053340	G	A
2	1053751	T	A
2	1055443	G	A
2	1059149	T	C
2	1059298	A	G
2	1066806	G	T
2	1068424	C	A
2	1069556	G	A
2	1071026	T	C
2	1072886	T	C
2	1072915	C	T
2	1073054	A	G
2	1080266	A	T
2	1083428	G	A
2	1086211	C	T
2	1086240	C	T
2	1091075	G	A
2	1091271	C	T
2	1091309	G	T
2	1091634	A	G
2	1092332	C	T
2	1092485	G	A
2	1096644	A	G
2	1101357	A	C
2	1101402	A	G
2	1104725	A	G
2	1104858	C	T
2	1104965	A	G
2	1105386	A	G
2	1108219	A	G
2	1108344	A	G
2	1108897	A	G
2	1109477	T	C
2	1110314	T	C
2	1112430	T	C
2	1113147	A	G
2	1113236	A	G
2	1114537	C	T
2	1117290	G	C
2	1121696	C	T
2	1127182	A	C
2	1127562	T	A
2	1128130	A	T
2	1129444	T	G
2	1129522	C	T
2	1129849	T	C
2	1132961	G	A
2	1149258	T	A
2	1159312	T	A
2	1159464	T	C
2	1159586	G	A
2	1163529	G	T
2	1164130	C	T
2	1164205	T	C
2	1166380	G	A
2	1166584	C	T
2	1169049	G	T
2	1170758	C	A
2	1171464	G	A
2	1171603	G	T
2	1176012	A	G
2	1181706	T	C
2	1182099	A	G
2	1184174	T	A
2	1184417	G	A
2	1189210	C	T
2	1192041	C	T
2	1193535	T	A
2	1194601	C	T
2	1196102	A	C
2	1198309	C	A
2	1198723	G	A
2	1208696	C	G
2	1209692	G	A
2	1210208	G	C
2	1212328	C	T
2	1215395	A	G
2	1215952	C	G
2	1216404	A	T
2	1220202	T	A
2	1220656	G	A
2	1222812	G	A
2	1229235	T	C
2	1229309	T	A
2	1231124	G	T
2	1236853	T	C
2	1238196	G	A
2	1238563	G	A
2	1262770	T	A
2	1262791	A	G
2	1263173	C	T
2	1272699	C	T
2	1275743	T	C
2	1278991	T	C
2	1279180	A	G
2	1282918	G	A
2	1284626	T	C
2	1284687	A	G
2	1286337	G	A
2	1287444	T	C
2	1291659	G	A
2	1303211	T	A
2	1304963	T	G
2	1304987	G	A
2	1308543	C	T
2	1316896	G	A
2	1320930	C	A
2	1326046	C	T
2	1327722	C	T
2	1327859	G	A
2	1328146	T	C
2	1328541	G	T
2	1328752	T	C
2	1332351	A	G
2	1336771	G	A
2	1337326	C	T
2	1337341	T	A
2	1337845	T	A
2	1340335	C	T
2	1340601	C	G
2	1340720	G	A
2	1341429	A	G
2	1342267	A	G
2	1342986	T	C
2	1347206	A	G
2	1347495	T	G
2	1348924	C	A
2	1350468	T	C
2	1361425	T	G
2	1361753	A	T
2	1362161	C	G
2	1368632	T	C
2	1371062	C	G
2	1371087	G	A
2	1373543	A	T
2	1373581	G	A
2	1373885	C	T
2	1380079	G	T
2	1386263	C	T
2	1387382	A	C
2	1389401	T	C
2	1390972	G	C
2	1391011	C	T
2	1392245	C	A
2	1392683	C	T
2	1393040	T	A
2	1394159	A	T
2	1395522	G	A
2	1396739	A	G
2	1398550	C	T
2	1404759	T	C
2	1405535	C	T
2	1405926	T	G
2	1406102	A	C
2	1407502	C	T
2	1413989	G	A
2	1414634	T	A
2	1414701	G	T
2	1419001	A	G
2	1419034	C	T
2	1425361	A	G
2	1425732	C	T
2	1426741	G	A
2	1429795	G	A
2	1434476	C	T
2	1435311	C	T
2	1435538	G	C
2	1436062	T	C
2	1436519	G	C
2	1436571	C	G
2	1440245	C	T
2	1444964	A	G
2	1447829	A	G
2	1448127	A	G
2	1448934	T	C
2	1448978	T	C
2	1449031	G	A
2	1449692	A	G
2	1451296	A	G
2	1451647	C	G
2	1452193	T	C
2	1453963	T	C
2	1455491	T	C
2	1455607	A	G
2	1455890	T	G
2	1458073	C	T
2	1459823	G	T
2	1461575	A	T
2	1462366	G	A
2	1465714	A	G
2	1465743	T	A
2	1466196	A	T
2	1469613	G	C
2	1470133	A	C
2	1472810	G	A
2	1476997	A	G
2	1479216	G	A
2	1481003	A	G
2	1482790	A	C
2	1486298	T	C
2	1486601	T	C
2	1486825	A	G
2	1487257	T	C
2	1489870	A	G
2	1489899	C	G
2	1528800	T	C
2	1530783	G	A
2	1531017	T	C
2	1531852	A	G
2	1531878	C	T
2	1531899	A	G
2	1533025	T	G
2	1535276	A	G
2	1535924	G	A
2	1538039	A	G
2	1543120	C	T
2	1544443	G	A
2	1544541	G	C
2	1545194	A	G
2	1550087	G	C
2	1556117	G	A
2	1562916	C	T
2	1563343	A	G
2	1563401	T	C
2	1563746	T	A
2	1565962	G	A
2	1566005	G	A
2	1566209	T	A
2	1566373	G	C
2	1566389	T	C
2	1571907	A	G
2	1575387	G	C
2	1577407	G	A
2	1577788	T	A
2	1580519	A	G
2	1581051	G	T
2	1581401	A	G
2	1581602	C	T
2	1581672	G	A
2	1582401	C	G
2	1582618	A	T
2	1582965	C	T
2	1582999	T	C
2	1583532	A	G
2	1583814	G	A
2	1584200	C	T
2	1585372	A	T
2	1590106	C	T
2	1590398	G	A
2	1590660	G	C
2	1591141	C	T
2	1597578	A	G
2	1597618	T	C
2	1600880	C	A
2	1601374	A	G
2	1601432	G	A
2	1601492	A	G
2	1601800	A	G
2	1604431	T	C
2	1604716	T	C
2	1606034	A	T
2	1606925	A	G
2	1607752	G	A
2	1608106	C	T
2	1608457	T	A
2	1615142	G	C
2	1615430	C	T
2	1616579	A	G
2	1616714	G	A
2	1616870	C	A
2	1617755	T	C
2	1618978	G	A
2	1620105	C	T
2	1620254	A	G
2	1620624	T	G
2	1621539	A	G
2	1622896	A	C
2	1623109	G	C
2	1624255	G	C
2	1626602	C	G
2	1629032	A	G
2	1629418	G	A
2	1630145	T	A
2	1630405	T	G
2	1632688	T	C
2	1633459	C	T
2	1635703	C	A
2	1647574	G	A
2	1648009	C	G
2	1649574	G	T
2	1652219	A	G
2	1652576	C	T
2	1653295	T	C
2	1657797	T	A
2	1657808	C	T
2	1658251	C	A
2	1659700	C	T
2	1662396	C	T
2	1662795	C	A
2	1663054	C	T
2	1663446	T	C
2	1667691	A	G
2	1667756	A	T
2	1668026	T	C
2	1668984	T	C
2	1669328	T	G
2	1669395	C	T
2	1670431	G	A
2	1670933	T	C
2	1671051	G	A
2	1671263	A	G
2	1671329	C	T
2	1673256	A	C
2	1675452	A	G
2	1677537	C	T
2	1681112	C	A
2	1681411	G	A
2	1682540	G	C
2	1689066	T	C
2	1694301	C	T
2	1697942	C	T
2	1698656	G	A
2	1700385	A	G
2	1701770	C	A
2	1702152	T	A
2	1702475	T	C
2	1710659	T	A
2	1711031	T	G
2	1711878	C	G
2	1715670	C	G
2	1717147	A	G
2	1734184	T	C
2	1734367	T	C
2	1735295	C	T
2	1736873	G	C
2	1739668	C	A
2	1740060	A	T
2	1741558	A	G
2	1744007	T	G
2	1750390	G	A
2	1751350	G	A
2	1754611	G	A
2	1754796	C	T
2	1754846	A	C
2	1755503	C	A
2	1755551	A	G
2	1755639	A	G
2	1755944	A	G
2	1756029	A	G
2	1756060	A	G
2	1756315	A	G
2	1759438	G	A
2	1759480	A	T
2	1760616	A	C
2	1762818	C	T
2	1774554	T	G
2	1774585	G	A
2	1775121	A	G
2	1776567	C	T
2	1780763	G	A
2	1781572	A	G
2	1785731	G	A
2	1789500	A	G
2	1790164	C	T
2	1794650	T	G
2	1795993	A	G
2	1796691	G	A
2	1797220	C	T
2	1797663	A	G
2	1816291	C	T
2	1816930	G	A
2	1818723	T	C
2	1822812	T	A
2	1825410	G	A
2	1825748	A	T
2	1825845	A	G
2	1827273	C	A
2	1828119	A	G
2	1833301	C	A
2	1834525	G	T
2	1834872	A	G
2	1835467	G	A
2	1851104	G	A
2	1855425	A	C
2	1857770	A	G
2	1858150	T	C
2	1859673	T	A
2	1859895	G	C
2	1862142	C	T
2	1875513	T	A
2	1878568	G	A
2	1880125	A	C
2	1880139	T	C
2	1880163	G	A
2	1880951	A	T
2	1881731	C	T
2	1883708	A	T
2	1885229	G	A
2	1886018	A	T
2	1886183	T	C
2	1888214	G	A
2	1903704	A	G
2	1906163	C	G
2	1906970	T	C
2	1907011	C	T
2	1907077	C	T
2	1907147	C	T
2	1907943	T	C
2	1909569	C	A
2	1910784	T	C
2	1910818	G	T
2	1911890	C	T
2	1913294	A	T
2	1917252	A	G
2	1925259	T	G
2	1952089	T	C
2	1953847	C	A
2	1957014	G	A
2	1961058	A	G
2	1962953	G	C
2	1968999	A	C
2	1971667	A	G
2	1971957	C	A
2	1975329	G	A
2	1980432	T	A
2	1980458	G	C
2	1980778	T	C
2	1980903	A	G
2	1981666	T	C
2	1982075	T	C
2	1982820	C	T
2	1984319	C	T
2	1987470	T	G
2	1987488	G	T
2	1988180	G	T
2	1988738	C	T
2	1989844	G	T
2	1995473	C	T
2	1997712	G	A
2	1999697	A	T
2	2000809	C	G
2	2004000	C	A
2	2005259	A	G
2	2005637	G	T
2	2008370	C	T
2	2012450	T	A
2	2015737	T	G
2	2016059	G	A
2	2016815	A	C
2	2017185	A	G
2	2017257	C	G
2	2018007	C	T
2	2019516	G	A
2	2031626	T	C
2	2031735	G	A
2	2031750	T	C
2	2031767	T	C
2	2031833	C	T
2	2031844	G	A
2	2040708	G	A
2	2042849	C	G
2	2042878	T	A
2	2043531	T	A
2	2043564	C	T
2	2045667	C	T
2	2045796	T	C
2	2055186	A	C
2	2060558	G	T
2	2061723	T	C
2	2063253	T	C
2	2069155	T	C
2	2069186	G	C
2	2070532	G	T
2	2073046	G	A
2	2074088	T	G
2	2075854	A	C
2	2076351	T	G
2	2083852	T	C
2	2083917	G	A
2	2084271	A	G
2	2084289	C	T
2	2084307	A	G
2	2087809	T	G
2	2088708	G	A
2	2090569	A	C
2	2094536	T	C
2	2094903	A	G
2	2095796	C	A
2	2096861	C	T
2	2098812	G	A
2	2099172	T	G
2	2099752	A	G
2	2100575	A	G
2	2100616	G	T
2	2100685	C	G
2	2104508	G	C
2	2104878	A	T
2	2115384	C	T
2	2116015	C	G
2	2121032	A	G
2	2121418	A	G
2	2121481	C	T
2	2121878	C	A
2	2122183	T	C
2	2126591	A	G
2	2127677	A	G
2	2129680	T	A
2	2130005	A	G
2	2131218	T	C
2	2131754	C	T
2	2132126	C	T
2	2137797	T	C
2	2137983	T	A
2	2138046	C	T
2	2138641	A	C
2	2144703	A	G
2	2144762	G	A
2	2144799	G	A
2	2145111	T	G
2	2149022	G	C
2	2149935	T	G
2	2155397	A	G
2	2161626	C	G
2	2161678	T	A
2	2162063	T	C
2	2164660	T	C
2	2166222	C	T
2	2179630	G	T
2	2183654	A	G
2	2187568	T	C
2	2187599	G	T
2	2190896	T	C
2	2191273	A	C
2	2191942	T	A
2	2194722	T	C
2	2194762	C	T
2	2195082	C	T
2	2198829	A	C
2	2203890	T	C
2	2203915	T	C
2	2203972	T	G
2	2204170	A	G
2	2204257	C	T
2	2206879	C	T
2	2207079	C	T
2	2207197	G	T
2	2207464	A	G
2	2208928	T	A
2	2209345	T	C
2	2211972	T	C
2	2212390	T	C
2	2216368	C	G
2	2222253	C	G
2	2227810	T	C
2	2229380	T	C
2	2231540	A	T
2	2234583	T	C
2	2236162	G	A
2	2236347	T	C
2	2240288	A	G
2	2240415	A	G
2	2240436	G	C
2	2241095	A	G
2	2243119	A	G
2	2243406	C	T
2	2244461	C	T
2	2249346	A	G
2	2252423	G	A
2	2253759	A	T
2	2255162	A	G
2	2260925	A	C
2	2268308	T	C
2	2321543	A	T
2	2321914	T	C
2	2323873	A	C
2	2326930	C	A
2	2326960	C	T
2	2332298	G	A
2	2335189	A	G
2	2335544	T	C
2	2336530	T	C
2	2341233	T	C
2	2342545	T	C
2	2344674	A	G
2	2345519	C	T
2	2345538	T	C
2	2345564	A	G
2	2372608	C	G
2	2374185	T	G
2	2387114	C	T
2	2387754	T	C
2	2390254	G	T
2	2393280	G	C
2	2394008	G	C
2	2395983	T	G
2	2398702	C	T
2	2399467	G	A
2	2400205	A	G
2	2402468	T	A
2	2403018	C	A
2	2403961	T	C
2	2408032	A	T
2	2408555	T	A
2	2411196	C	G
2	2411544	A	G
2	2425040	T	C
2	2425568	A	G
2	2425579	C	T
2	2425601	G	A
2	2425670	C	T
2	2431927	C	T
2	2431996	G	A
2	2447329	A	G
2	2462160	T	C
2	2463197	G	T
2	2466684	C	G
2	2471029	T	C
2	2471517	A	T
2	2474939	G	C
2	2475037	G	A
2	2475527	C	T
2	2476974	G	C
2	2478127	G	A
2	2478552	C	T
2	2482699	T	C
2	2487593	G	A
2	2488519	A	G
2	2490618	T	C
2	2491235	G	A
2	2491681	T	G
2	2495506	T	A
2	2495731	C	G
2	2496217	C	T
2	2497788	C	T
2	2504721	A	G
2	2512820	C	A
2	2513040	A	G
2	2514671	A	T
2	2521783	A	G
2	2540314	C	T
2	2540842	T	C
2	2541846	A	G
2	2542025	A	C
2	2542486	A	C
2	2543241	C	G
2	2552876	G	A
2	2553027	C	T
2	2553043	T	G
2	2556922	G	A
2	2558935	A	G
2	2559356	A	C
2	2559992	C	T
2	2560209	C	T
2	2564921	A	G
2	2569303	G	T
2	2608029	C	T
2	2608235	T	C
2	2608305	T	C
2	2619101	G	C
2	2619121	T	C
2	2628525	G	A
2	2628671	A	G
2	2629016	T	C
2	2631070	T	C
2	2631434	A	T
2	2642040	G	A
2	2642455	C	T
2	2650575	C	G
2	2650694	A	G
2	2651698	A	G
2	2652089	T	C
2	2654183	C	T
2	2654614	A	T
2	2655179	T	A
2	2655561	C	T
2	2655768	A	G
2	2655817	A	G
2	2656477	A	C
2	2657046	T	C
2	2659192	G	A
2	2659590	C	T
2	2661307	C	A
2	2667606	C	T
2	2668104	G	A
2	2668955	C	T
2	2669854	G	T
2	2670213	A	G
2	2670666	T	G
2	2672601	G	A
2	2675250	C	G
2	2679534	A	C
2	2679738	A	G
2	2680533	A	C
2	2680821	G	A
2	2685641	T	C
2	2687377	C	A
2	2720116	A	G
2	2720198	A	G
2	2720424	A	G
2	2724437	T	G
2	2724870	A	G
2	2727441	C	T
2	2727476	C	T
2	2729701	C	G
2	2730181	T	C
2	2731352	C	T
2	2732456	C	A
2	2733922	T	C
2	2734300	T	C
2	2735231	C	G
2	2737430	C	A
2	2741447	G	A
2	2741592	T	G
2	2742040	A	G
2	2742664	C	G
2	2742964	A	C
2	2742984	G	A
2	2744856	A	G
2	2749141	G	A
2	2750365	G	C
2	2750645	T	A
2	2752600	C	T
2	2753081	G	A
2	2762387	A	G
2	2763017	C	A
2	2763400	A	G
2	2763723	A	C
2	2766331	A	G
2	2766631	T	A
2	2766781	G	A
2	2767000	T	C
2	2767522	C	T
2	2774710	G	A
2	2777543	T	G
2	2779368	A	G
2	2784695	A	G
2	2784808	C	T
2	2787219	C	T
2	2787608	A	T
2	2788450	G	T
2	2788685	A	G
2	2790720	C	T
2	2793211	G	A
2	2794904	G	A
2	2799555	G	A
2	2801323	G	T
2	2801733	C	T
2	2802744	C	T
2	2804351	G	A
2	2804439	A	C
2	2804876	G	T
2	2805491	A	G
2	2816831	T	A
2	2818602	C	T
2	2822135	G	A
2	2823034	A	C
2	2826532	T	A
2	2827159	C	T
2	2827256	G	A
2	2827408	G	A
2	2827636	T	C
2	2832206	A	G
2	2833525	T	G
2	2836883	G	C
2	2838955	G	A
2	2839078	T	G
2	2839261	C	A
2	2845769	T	A
2	2847817	C	G
2	2863247	C	A
2	2866915	T	A
2	2866997	T	G
2	2870513	A	T
2	2870901	T	G
2	2872244	A	G
2	2872389	A	G
2	2872870	A	C
2	2872945	C	T
2	2873299	C	T
2	2873347	T	G
2	2873426	C	T
2	2876095	C	G
2	2876148	A	T
2	2877012	C	T
2	2877816	T	G
2	2877868	T	G
2	2878384	A	C
2	2878480	A	T
2	2879729	C	T
2	2880621	C	T
2	2899849	G	A
2	2900011	T	C
2	2900271	C	G
2	2900791	A	G
2	2900836	C	A
2	2901036	T	G
2	2901073	C	G
2	2901631	A	G
2	2901856	A	G
2	2902199	G	A
2	2902612	G	A
2	2902646	A	T
2	2904404	A	T
2	2904674	A	G
2	2904686	C	A
2	2906763	T	C
2	2906787	C	G
2	2906846	C	T
2	2907042	T	C
2	2907101	G	A
2	2907545	G	A
2	2907596	A	C
2	2908546	A	C
2	2908849	A	G
2	2908970	A	G
2	2909284	C	T
2	2909340	T	C
2	2910209	A	C
2	2913069	C	A
2	2913753	A	G
2	2914469	A	G
2	2914834	G	A
2	2914953	A	G
2	2915589	C	T
2	2915796	G	A
2	2915836	A	G
2	2916705	T	A
2	2919932	A	G
2	2921882	A	G
2	2921915	T	C
2	2921968	A	G
2	2922310	G	A
2	2923301	C	T
2	2928887	G	A
2	2929254	T	C
2	2930382	C	T
2	2930405	A	G
2	2930474	A	G
2	2930847	T	A
2	2931352	T	A
2	2931693	G	C
2	2931781	A	G
2	2934399	T	C
2	2934932	A	T
2	2936922	C	G
2	2937333	A	G
2	2940228	A	C
2	2940970	G	A
2	2942086	A	G
2	2946054	G	A
2	2948493	T	C
2	2949200	T	A
2	2953139	G	A
2	2953909	C	T
2	2956085	C	T
2	2958896	T	A
2	2959078	A	G
2	2959760	G	A
2	2962032	G	A
2	2965282	A	G
2	2966573	A	G
2	2999838	A	C
2	3007426	T	C
2	3007561	A	C
2	3023747	C	T
2	3029440	C	T
2	3030294	T	C
2	3031441	G	A
2	3031484	G	A
2	3031848	C	T
2	3035493	G	A
2	3036813	A	G
2	3037531	C	G
2	3038189	G	A
2	3049314	C	A
2	3049617	G	A
2	3050013	A	G
2	3053701	G	A
2	3054107	A	G
2	3059148	A	G
2	3059492	A	G
2	3059784	C	T
2	3059818	T	A
2	3059868	T	C
2	3060492	C	T
2	3072311	G	A
2	3072340	T	C
2	3086651	T	G
2	3086858	C	T
2	3093037	T	C
2	3093487	C	T
2	3093507	G	A
2	3094029	A	G
2	3097229	G	A
2	3099494	T	C
2	3101521	A	G
2	3120382	C	T
2	3120398	A	G
2	3120737	T	C
2	3125232	T	A
2	3126499	C	T
2	3128037	A	G
2	3129172	A	G
2	3129511	T	C
2	3129845	C	A
2	3137636	G	A
2	3138132	T	C
2	3138344	G	A
2	3138394	G	A
2	3141227	T	A
2	3141401	C	A
2	3141719	A	G
2	3141849	T	C
2	3146156	C	G
2	3150842	G	A
2	3155464	A	C
2	3157317	A	G
2	3160770	T	G
2	3166586	C	T
2	3168324	T	C
2	3168788	T	C
2	3169337	A	T
2	3175578	A	C
2	3175606	A	G
2	3177750	C	T
2	3177830	A	G
2	3177893	G	A
2	3178843	A	C
2	3181760	T	A
2	3182124	T	A
2	3182579	A	G
2	3183120	C	T
2	3186538	C	T
2	3194468	A	C
2	3215858	A	G
2	3224357	C	A
2	3230908	T	C
2	3231787	G	A
2	3241163	A	C
2	3242162	A	C
2	3242815	A	C
2	3243207	T	C
2	3243228	G	A
2	3243430	G	T
2	3247160	T	C
2	3247180	T	A
2	3248417	A	C
2	3252011	C	T
2	3252420	A	G
2	3260597	C	A
2	3260619	T	G
2	3264394	T	A
2	3270060	C	A
2	3276201	T	C
2	3281436	G	A
2	3284428	A	G
2	3288620	T	C
2	3289583	T	C
2	3289690	A	T
2	3292003	A	T
2	3293759	G	A
2	3300713	C	T
2	3306830	C	T
2	3308129	C	T
2	3308354	G	A
2	3309065	A	G
2	3314279	G	A
2	3318236	T	A
2	3325619	C	A
2	3326663	G	T
2	3334448	A	G
2	3335200	A	G
2	3335412	G	C
2	3336242	C	T
2	3339289	T	C
2	3340529	A	G
2	3340938	A	G
2	3340968	G	A
2	3342054	C	A
2	3344444	T	G
2	3345261	C	A
2	3350730	A	T
2	3351504	C	T
2	3351520	A	C
2	3359149	G	A
2	3359571	C	T
2	3359583	G	A
2	3359983	A	G
2	3363051	C	G
2	3363097	T	A
2	3363113	T	C
2	3363457	C	T
2	3364589	A	T
2	3367836	A	G
2	3367975	T	C
2	3368183	G	A
2	3368296	T	G
2	3369459	G	C
2	3370683	T	G
2	3370802	C	T
2	3372657	A	G
2	3372731	T	C
2	3372875	T	C
2	3373821	T	C
2	3376029	A	G
2	3376059	T	G
2	3376593	C	G
2	3377827	G	T
2	3378387	A	G
2	3378751	T	G
2	3378815	G	T
2	3381167	T	A
2	3382301	A	G
2	3382483	G	A
2	3382508	T	G
2	3382668	C	T
2	3382707	T	A
2	3382767	C	T
2	3382921	A	T
2	3383077	G	T
2	3383218	T	A
2	3383421	G	A
2	3384513	A	G
2	3384681	C	T
2	3385354	A	G
2	3431859	T	C
2	3432185	A	G
2	3432478	A	T
2	3432511	A	C
2	3432578	T	C
2	3432623	T	A
2	3432947	T	C
2	3433045	T	G
2	3433443	G	C
2	3433537	C	G
2	3440274	C	A
2	3441067	T	C
2	3441447	T	C
2	3441675	T	G
2	3441851	A	G
2	3442141	T	C
2	3442346	T	G
2	3442669	G	A
2	3443756	A	G
2	3444315	C	G
2	3445113	T	C
2	3445778	T	C
2	3447029	A	C
2	3448233	C	T
2	3456074	A	C
2	3456381	C	T
2	3456470	T	C
2	3456791	C	T
2	3456810	C	T
2	3456824	C	T
2	3456869	C	T
2	3456945	T	C
2	3456977	A	G
2	3457440	C	T
2	3457488	C	T
2	3461265	C	A
2	3461655	A	C
2	3462704	G	A
2	3462740	C	T
2	3463070	T	C
2	3463470	A	G
2	3464313	T	C
2	3464554	G	A
2	3464666	A	G
2	3464701	A	G
2	3464813	G	T
2	3464987	A	G
2	3465015	A	G
2	3465103	A	G
2	3465200	A	G
2	3465305	T	C
2	3465626	T	C
2	3466963	T	C
2	3468076	C	T
2	3473411	T	C
2	3473462	A	C
2	3474585	T	C
2	3476436	G	T
2	3476848	G	T
2	3479018	T	C
2	3479244	A	G
2	3479281	T	A
2	3479333	T	C
2	3479357	A	G
2	3484422	A	G
2	3484435	G	T
2	3484808	A	C
2	3490434	A	G
2	3494139	G	C
2	3499273	T	C
2	3502442	C	G
2	3505055	G	T
2	3505932	T	C
2	3508455	T	C
2	3516615	A	T
2	3516804	T	C
2	3522434	C	T
2	3522450	G	A
2	3523859	C	T
2	3524144	A	T
2	3526148	C	G
2	3543689	A	G
2	3544065	T	G
2	3552740	G	T
2	3559575	C	A
2	3596928	T	G
2	3599018	G	A
2	3599769	G	A
2	3607826	C	T
2	3608238	C	T
2	3608450	A	G
2	3609359	T	C
2	3612342	C	A
2	3615983	C	T
2	3618415	C	A
2	3620794	A	G
2	3620995	T	C
2	3622817	A	G
2	3624488	A	T
2	3626420	C	T
2	3628888	G	A
2	3629068	A	T
2	3629274	C	T
2	3629608	A	C
2	3630710	G	A
2	3633632	G	A
2	3633964	G	A
2	3633990	T	C
2	3635485	C	T
2	3636948	T	C
2	3654774	G	A
2	3657273	A	G
2	3657517	G	A
2	3665004	A	G
2	3667291	G	A
2	3667468	T	C
2	3667487	A	G
2	3667507	G	A
2	3668133	A	C
2	3668744	C	T
2	3671767	G	A
2	3678256	T	C
2	3682269	G	A
2	3684439	G	C
2	3691252	T	C
2	3697396	A	G
2	3697596	A	G
2	3703530	C	T
2	3705290	C	T
2	3707278	T	G
2	3716182	T	A
2	3716610	T	C
2	3717337	C	G
2	3717859	T	C
2	3718541	A	C
2	3721243	A	G
2	3728559	A	G
2	3729183	A	C
2	3745627	A	G
2	3745987	G	T
2	3750562	G	A
2	3753052	G	C
2	3753213	A	T
2	3754202	G	A
2	3764962	T	C
2	3766003	A	C
2	3766179	T	G
2	3773584	G	T
2	3773761	A	G
2	3774056	C	T
2	3774082	T	A
2	3774909	C	A
2	3775316	G	A
2	3780390	T	C
2	3781222	C	G
2	3781403	C	T
2	3782777	A	C
2	3784640	C	T
2	3784685	C	T
2	3788589	T	C
2	3790377	C	T
2	3790406	G	A
2	3792001	C	T
2	3792203	C	T
2	3792346	A	T
2	3792388	A	G
2	3797995	C	T
2	3798564	T	C
2	3798896	A	G
2	3799697	G	A
2	3829400	A	G
2	3837191	C	T
2	3837351	C	T
2	3837684	A	T
2	3840745	G	A
2	3842189	A	T
2	3842250	A	G
2	3845379	C	G
2	3845427	A	G
2	3847307	T	C
2	3852531	A	G
2	3855257	G	A
2	3855843	T	C
2	3856769	A	G
2	3858967	G	C
2	3859282	T	C
2	3859601	G	A
2	3859715	C	G
2	3865297	A	C
2	3865669	A	G
2	3865869	T	G
2	3865898	T	C
2	3869867	A	G
2	3869883	T	C
2	3870205	A	G
2	3870449	T	G
2	3870723	A	G
2	3871081	G	T
2	3871280	T	C
2	3871635	T	C
2	3871872	C	T
2	3872104	G	A
2	3873466	C	G
2	3873525	T	C
2	3874298	C	T
2	3880042	C	T
2	3927876	A	G
2	3932534	C	T
2	3932742	T	C
2	3946399	T	C
2	3949907	T	A
2	3950454	T	C
2	3951351	A	G
2	3951429	G	T
2	3951471	G	T
2	3952977	A	C
2	3953434	T	C
2	3953868	T	C
2	3957573	T	C
2	3962033	G	A
2	3962439	A	G
2	3962814	C	T
2	3966677	T	G
2	3966780	G	A
2	3968215	C	T
2	3968585	T	C
2	3968599	T	C
2	3975194	A	G
2	3976191	C	A
2	3976251	A	G
2	3977734	A	G
2	3983657	T	C
2	3984015	T	C
2	3987444	C	G
2	3992989	G	A
2	3993082	A	G
2	3993849	G	A
2	3999000	G	A
2	4002637	G	A
2	4005281	T	C
2	4006147	C	G
2	4006885	A	G
2	4007314	C	T
2	4010679	T	C
2	4012544	C	A
2	4014077	A	G
2	4014147	T	G
2	4022741	G	T
2	4026009	T	G
2	4026286	T	C
2	4027393	T	C
2	4028030	C	T
2	4031394	T	C
2	4036502	A	G
2	4036666	G	A
2	4039786	C	T
2	4040042	G	A
2	4040877	T	C
2	4043696	T	A
2	4045530	C	A
2	4046157	A	C
2	4049068	G	T
2	4049356	A	G
2	4049370	A	G
2	4056201	C	T
2	4056259	G	A
2	4065743	A	G
2	4077397	C	T
2	4082255	T	C
2	4082274	G	T
2	4083895	A	T
2	4084033	G	A
2	4084200	A	G
2	4084247	T	A
2	4084696	C	A
2	4085258	T	G
2	4093366	T	C
2	4097259	C	T
2	4098286	A	G
2	4099089	C	T
2	4099592	C	T
2	4102550	A	T
2	4102734	C	T
2	4102971	G	A
2	4102990	A	G
2	4111394	T	C
2	4117383	A	C
2	4117913	G	A
2	4118059	C	T
2	4119594	T	C
2	4120795	G	A
2	4121167	G	A
2	4121397	A	G
2	4121548	T	C
2	4125882	C	T
2	4135740	C	T
2	4136079	A	G
2	4136151	A	G
2	4138929	A	G
2	4139274	C	A
2	4142974	G	A
2	4144685	G	A
2	4144931	T	C
2	4145125	T	C
2	4145271	T	G
2	4151885	A	G
2	4152321	A	T
2	4172621	C	G
2	4173639	C	T
2	4177204	C	T
2	4180218	C	T
2	4180402	G	T
2	4186188	A	G
2	4186683	T	C
2	4186854	G	A
2	4187750	A	T
2	4188659	C	T
2	4191679	T	C
2	4195438	G	A
2	4196825	T	C
[truncated: 18,938 more rows]

## Sheet: Chr.3
Supplementary Dataset 1. High quality SNPs identified between 93-11 and W2014 across 12 chromosomes.
Chrom.	Location	93-11	W2014
3	22716	C	G
3	64816	T	A
3	65854	T	C
3	68260	G	T
3	70504	C	T
3	73036	T	C
3	74299	A	C
3	74594	A	G
3	74933	G	C
3	75786	T	C
3	75952	A	T
3	76172	T	G
3	76227	A	G
3	78079	C	T
3	78442	C	T
3	79205	G	A
3	79666	T	A
3	81389	C	A
3	82352	T	C
3	84722	T	C
3	85208	G	A
3	86342	G	A
3	86397	T	C
3	88079	C	T
3	91192	T	C
3	91450	C	A
3	95346	G	C
3	95748	G	C
3	96011	T	C
3	96551	A	G
3	99793	A	G
3	100191	G	A
3	107675	A	G
3	107824	T	A
3	108255	G	A
3	108956	A	C
3	109294	T	C
3	110042	C	T
3	111525	G	A
3	111673	T	C
3	113300	C	T
3	113505	A	T
3	114217	A	C
3	115931	T	C
3	118135	A	G
3	118380	A	G
3	125646	A	G
3	128228	C	T
3	129269	G	A
3	131545	C	G
3	131557	G	A
3	131585	T	C
3	134812	A	C
3	135177	G	A
3	137168	G	A
3	137706	C	T
3	140347	T	G
3	146695	C	T
3	148772	T	C
3	151796	G	A
3	153920	T	C
3	154641	C	G
3	155563	A	C
3	156710	C	T
3	158138	T	C
3	158461	C	T
3	161385	T	C
3	161413	G	A
3	162202	T	A
3	162346	A	G
3	162659	C	T
3	164127	T	C
3	166331	T	C
3	169694	T	C
3	171293	T	C
3	172153	G	A
3	173490	C	T
3	175055	G	A
3	176233	T	G
3	178386	A	G
3	181197	A	G
3	183476	C	T
3	187013	G	A
3	188332	G	T
3	188622	C	A
3	191396	T	A
3	193714	G	A
3	198387	T	C
3	202156	C	G
3	205949	C	T
3	206019	G	A
3	206371	C	T
3	206427	A	G
3	207511	C	T
3	207728	C	T
3	207778	A	T
3	207789	C	T
3	209901	T	C
3	209935	C	G
3	210282	T	G
3	213256	C	A
3	218739	G	A
3	218778	G	A
3	222138	A	T
3	222635	G	A
3	223247	A	G
3	223855	G	T
3	226645	A	T
3	226770	T	C
3	226825	A	T
3	233319	A	G
3	233788	T	C
3	233801	A	T
3	233814	G	A
3	234486	C	T
3	234525	A	G
3	237487	G	A
3	238516	T	C
3	238914	C	A
3	239290	T	C
3	239328	G	A
3	239424	A	G
3	239792	T	G
3	341467	A	G
3	341514	A	T
3	341652	T	A
3	341895	G	A
3	341916	C	A
3	343187	T	C
3	344821	T	C
3	349124	T	C
3	350049	T	C
3	351739	A	G
3	355138	G	T
3	355212	C	T
3	356889	T	C
3	358416	A	G
3	362801	T	G
3	363293	T	G
3	363384	A	T
3	363734	G	A
3	365319	T	C
3	367809	G	A
3	367926	A	C
3	370002	T	C
3	370630	A	T
3	370764	C	A
3	371125	T	C
3	371979	C	T
3	373187	G	A
3	375858	C	T
3	375981	C	A
3	381701	G	T
3	383962	A	G
3	391352	T	A
3	393079	C	A
3	393310	C	T
3	393368	T	A
3	393443	A	G
3	394269	C	T
3	394280	A	G
3	395049	T	A
3	396390	G	A
3	404226	C	T
3	405775	T	C
3	405829	G	A
3	406203	A	G
3	406480	G	A
3	407659	T	C
3	408054	T	C
3	410547	A	G
3	410570	A	T
3	411168	C	G
3	413065	T	G
3	413729	A	G
3	413759	C	T
3	413797	G	A
3	413857	T	G
3	414476	C	A
3	425892	T	G
3	425910	A	G
3	426451	A	G
3	426655	T	A
3	426671	A	G
3	426755	A	G
3	427021	T	C
3	427166	C	T
3	427615	T	A
3	436337	C	T
3	436444	G	A
3	437192	T	C
3	437519	T	G
3	437686	G	T
3	439986	G	T
3	445387	A	G
3	448031	A	C
3	451421	G	A
3	451524	C	G
3	454394	A	G
3	456358	T	C
3	456847	T	C
3	458456	T	G
3	458548	C	T
3	459632	G	A
3	459965	G	A
3	459989	T	C
3	472957	C	A
3	475690	T	C
3	476026	A	G
3	477365	A	G
3	482357	A	G
3	482687	C	T
3	482751	G	T
3	488154	G	T
3	488189	G	A
3	488939	G	A
3	489935	G	C
3	490058	A	G
3	491483	G	T
3	491570	A	G
3	492214	C	T
3	495979	C	T
3	498900	G	T
3	498993	G	A
3	500082	A	G
3	500215	A	G
3	500890	A	C
3	502382	A	G
3	502429	G	T
3	503599	A	G
3	503636	C	T
3	503804	G	A
3	503816	G	A
3	504149	T	C
3	504166	A	G
3	504606	A	G
3	504922	C	A
3	507139	A	C
3	507795	G	A
3	507930	A	G
3	509208	G	A
3	511232	T	C
3	518657	A	C
3	519933	A	T
3	525191	A	G
3	528160	C	T
3	529732	C	G
3	529902	G	A
3	530204	A	G
3	530834	C	T
3	531323	G	C
3	532389	T	C
3	532668	G	A
3	534631	C	T
3	534654	C	A
3	537187	C	T
3	538350	A	G
3	538366	T	A
3	538566	C	T
3	539436	T	C
3	540127	C	T
3	540546	G	A
3	541166	G	C
3	541595	C	G
3	543209	G	A
3	543246	G	A
3	551147	A	G
3	551560	T	C
3	551804	A	T
3	554932	T	C
3	556733	A	C
3	557319	T	G
3	558520	C	T
3	560363	A	G
3	560567	C	G
3	561693	T	C
3	561762	G	A
3	564310	G	T
3	564349	T	A
3	565033	C	T
3	565500	G	A
3	568753	T	G
3	569765	G	C
3	570098	A	T
3	572022	G	T
3	574737	G	T
3	574853	A	C
3	574936	C	A
3	575099	C	T
3	575146	A	C
3	575451	A	G
3	576062	T	C
3	576478	C	T
3	576558	G	A
3	576590	T	G
3	576938	C	T
3	577324	C	T
3	577660	T	C
3	577789	A	G
3	577800	G	A
3	578767	T	A
3	579583	G	C
3	579645	C	T
3	580756	T	C
3	590174	A	G
3	590470	A	G
3	590567	A	G
3	590590	T	G
3	599973	T	G
3	600692	T	G
3	601839	G	A
3	601897	T	G
3	601914	A	G
3	603504	A	G
3	605814	C	T
3	605839	A	G
3	610248	A	G
3	611428	A	T
3	612154	C	T
3	612201	T	C
3	612316	C	G
3	612393	T	C
3	612411	G	T
3	614951	T	C
3	617515	C	A
3	617570	C	T
3	618136	T	G
3	619236	G	C
3	619375	C	A
3	619540	G	A
3	619762	C	T
3	627303	C	T
3	627747	T	C
3	627761	G	T
3	630557	G	A
3	635923	A	C
3	636748	T	A
3	637806	A	G
3	639192	T	A
3	640222	G	A
3	640557	G	A
3	641500	T	C
3	641779	T	C
3	642159	T	G
3	642859	A	G
3	642906	A	T
3	643681	G	A
3	646437	C	T
3	647104	C	T
3	648177	T	C
3	650833	G	C
3	653432	C	A
3	657092	C	A
3	657452	G	A
3	659906	G	A
3	660272	G	T
3	660427	T	A
3	660856	G	C
3	660900	A	G
3	662769	G	A
3	663151	G	A
3	663168	A	T
3	663671	A	G
3	669158	C	T
3	669576	C	T
3	669778	G	A
3	670416	C	T
3	670445	G	C
3	671072	G	A
3	671125	A	G
3	672044	T	C
3	672059	C	T
3	672092	G	A
3	675710	T	C
3	675891	T	C
3	676036	T	C
3	676111	G	A
3	676197	G	A
3	676221	A	G
3	676258	T	G
3	676379	G	A
3	676400	A	C
3	676529	T	C
3	676627	G	T
3	677052	A	T
3	677648	T	C
3	678273	G	A
3	678562	C	T
3	678606	T	A
3	678927	A	G
3	678941	C	A
3	678969	T	C
3	679158	C	T
3	679287	T	A
3	679399	G	A
3	679500	T	C
3	679579	G	A
3	679629	T	C
3	680266	C	T
3	680322	T	A
3	680442	C	G
3	680521	C	T
3	680693	G	A
3	680722	A	G
3	680800	C	T
3	680814	T	C
3	680892	T	C
3	680988	G	A
3	681149	A	G
3	681166	T	A
3	681206	C	T
3	681692	G	T
3	698965	T	G
3	699044	T	A
3	699403	C	A
3	699461	A	G
3	699885	T	C
3	700337	G	A
3	701638	A	C
3	701706	A	T
3	701948	G	A
3	702130	A	C
3	702325	T	C
3	702431	G	T
3	702443	T	C
3	702876	C	T
3	703031	G	T
3	703549	C	T
3	703621	T	C
3	704035	G	A
3	704283	T	A
3	704664	A	G
3	705240	A	G
3	705275	T	C
3	705601	G	T
3	706083	A	G
3	706937	T	G
3	707243	G	T
3	707896	A	G
3	708022	G	A
3	708552	G	T
3	709815	T	A
3	713895	T	G
3	714122	C	T
3	714879	C	T
3	715225	C	A
3	717546	C	T
3	718686	G	A
3	718762	T	C
3	720654	A	C
3	720866	C	T
3	721061	T	A
3	721732	T	A
3	723494	G	A
3	723901	C	T
3	724268	C	T
3	724523	A	G
3	729704	A	G
3	729755	C	T
3	729996	T	C
3	730028	T	C
3	730052	T	C
3	731663	C	T
3	732080	C	G
3	732581	G	A
3	734727	A	T
3	737141	A	T
3	737772	C	T
3	738788	T	A
3	738876	G	T
3	741216	A	G
3	741595	G	A
3	742072	T	A
3	742515	C	T
3	743164	A	G
3	745550	T	C
3	747481	C	T
3	752679	T	C
3	759219	G	T
3	765057	A	G
3	766109	A	T
3	766192	A	G
3	767860	C	T
3	768564	A	G
3	768847	G	C
3	769223	G	A
3	770522	G	A
3	772243	C	T
3	772802	G	A
3	773134	G	A
3	773203	C	T
3	773523	A	G
3	773538	A	T
3	774329	G	A
3	774624	T	C
3	775522	C	T
3	777323	A	C
3	777368	T	C
3	778460	G	A
3	779484	A	G
3	779667	T	C
3	780072	T	G
3	780217	G	A
3	783803	T	C
3	786808	A	C
3	787041	G	A
3	787084	G	A
3	787331	G	A
3	788599	T	A
3	791411	A	T
3	795389	A	C
3	795401	T	G
3	795444	T	A
3	795570	T	C
3	796507	A	G
3	797595	C	A
3	798995	T	A
3	799275	G	A
3	799348	C	T
3	799380	T	C
3	799400	C	T
3	799413	T	G
3	801403	A	G
3	802292	T	G
3	804225	T	C
3	804270	A	G
3	806620	T	A
3	807490	C	T
3	807682	C	T
3	807723	A	C
3	808111	G	A
3	808377	T	C
3	808877	T	G
3	809179	A	G
3	817140	C	G
3	817186	C	A
3	820879	G	A
3	838895	T	C
3	839014	A	G
3	839320	G	A
3	839798	A	G
3	840144	T	G
3	841759	A	C
3	841778	C	T
3	844268	A	G
3	845157	A	T
3	847404	C	T
3	851965	C	T
3	852580	C	G
3	853802	C	A
3	853830	T	A
3	853907	T	C
3	855176	G	A
3	855210	A	C
3	855875	G	A
3	857708	C	T
3	857727	T	C
3	858062	A	G
3	858469	T	A
3	860000	T	C
3	860656	T	C
3	861646	G	A
3	864733	A	T
3	865242	G	A
3	869153	T	C
3	869517	T	G
3	871569	T	C
3	872276	C	T
3	873201	A	C
3	874128	C	T
3	874173	A	T
3	874270	G	A
3	874368	T	C
3	875233	G	A
3	877766	C	A
3	879180	A	T
3	879633	T	C
3	879828	C	T
3	880211	C	T
3	880455	A	G
3	880866	G	A
3	881709	G	A
3	884015	C	T
3	884084	A	G
3	884154	T	C
3	884251	A	G
3	884781	G	T
3	884816	A	T
3	888036	T	C
3	888135	A	G
3	888164	A	G
3	889418	G	A
3	889445	G	A
3	889520	A	T
3	889874	G	A
3	893791	T	C
3	893841	T	G
3	894103	T	A
3	894127	C	T
3	894150	G	A
3	900621	C	T
3	901110	A	C
3	901284	T	A
3	901434	G	A
3	901534	A	G
3	901751	A	T
3	901763	T	C
3	905225	T	C
3	907081	A	G
3	908521	T	C
3	908672	C	T
3	913559	G	A
3	913906	C	T
3	913927	A	G
3	913959	T	C
3	914289	C	T
3	923667	A	C
3	927177	C	T
3	927598	A	T
3	928500	A	C
3	928887	G	A
3	929558	G	A
3	929745	C	A
3	929881	C	T
3	929897	C	T
3	931693	C	T
3	932664	T	C
3	933175	C	G
3	934498	G	T
3	934805	A	G
3	934831	C	T
3	934864	T	C
3	937089	G	A
3	941921	C	T
3	942357	T	G
3	945119	A	G
3	947700	C	T
3	947779	C	T
3	947813	G	A
3	949436	G	C
3	949450	A	G
3	951279	A	C
3	951458	T	G
3	952334	A	T
3	952682	A	T
3	954311	A	G
3	958735	C	T
3	958960	C	T
3	961749	G	A
3	962016	A	G
3	962581	A	G
3	962986	C	G
3	963881	G	A
3	963900	A	G
3	963925	T	G
3	963962	A	G
3	975454	T	C
3	976503	A	G
3	976759	G	A
3	976851	A	G
3	980036	C	T
3	980637	G	A
3	980658	A	G
3	980740	T	C
3	982795	C	T
3	987379	A	G
3	989935	G	A
3	990042	G	T
3	990583	G	T
3	990934	A	T
3	991362	T	C
3	991710	C	T
3	992155	T	A
3	992371	C	T
3	994971	T	G
3	996867	G	T
3	997006	G	A
3	998667	A	G
3	998798	A	C
3	999076	A	G
3	999205	A	T
3	999549	T	C
3	999639	T	G
3	999774	A	T
3	1000192	G	T
3	1001000	G	A
3	1001265	C	A
3	1001650	C	T
3	1001915	T	C
3	1001945	T	C
3	1004297	A	C
3	1005213	A	G
3	1005430	C	T
3	1006261	C	A
3	1016789	T	C
3	1017221	C	T
3	1017569	C	T
3	1017587	A	G
3	1018543	T	G
3	1019099	C	T
3	1019319	G	A
3	1022703	T	A
3	1022761	T	C
3	1022960	T	A
3	1023256	G	A
3	1024606	T	C
3	1024878	G	A
3	1025823	G	A
3	1026175	G	C
3	1028128	C	T
3	1028609	T	C
3	1028997	A	G
3	1029270	T	A
3	1030379	A	T
3	1032686	G	A
3	1032806	C	T
3	1038854	G	A
3	1039259	G	A
3	1040631	A	T
3	1044026	T	A
3	1046507	T	G
3	1049766	C	T
3	1050154	G	T
3	1052751	T	C
3	1053788	G	A
3	1054143	G	T
3	1054795	A	G
3	1062166	G	A
3	1062544	T	C
3	1066525	T	C
3	1071901	A	C
3	1074904	C	G
3	1077188	A	G
3	1078241	T	A
3	1079604	T	C
3	1080078	T	C
3	1082769	C	G
3	1084239	C	A
3	1087454	G	A
3	1088454	T	C
3	1091055	A	C
3	1091498	T	A
3	1093201	G	A
3	1093989	G	C
3	1099734	T	A
3	1099830	T	C
3	1099853	C	A
3	1100298	A	G
3	1101543	T	G
3	1101561	T	C
3	1102653	G	A
3	1102799	T	C
3	1104196	A	G
3	1104229	G	T
3	1104259	G	A
3	1104394	A	G
3	1104453	T	C
3	1104764	T	C
3	1105310	C	T
3	1105675	A	T
3	1105974	T	C
3	1111143	A	C
3	1112012	T	G
3	1112601	G	A
3	1114666	T	C
3	1116387	C	T
3	1117552	A	C
3	1118610	A	G
3	1118826	A	C
3	1119450	A	C
3	1119478	G	T
3	1119514	C	T
3	1119870	C	G
3	1119882	A	G
3	1120014	A	T
3	1120043	A	G
3	1120182	A	C
3	1121742	G	A
3	1122973	T	C
3	1126203	G	A
3	1126563	G	A
3	1127636	G	A
3	1128641	A	T
3	1129916	T	G
3	1131347	C	T
3	1133379	G	A
3	1133397	G	T
3	1138236	T	C
3	1138798	T	C
3	1138824	A	G
3	1139502	T	C
3	1141558	T	C
3	1141578	C	T
3	1141724	T	C
3	1142588	T	C
3	1142932	A	T
3	1146895	G	A
3	1146917	G	A
3	1150337	T	G
3	1151444	T	A
3	1152322	T	C
3	1155293	T	C
3	1158731	C	A
3	1158882	A	G
3	1160196	A	G
3	1160726	T	C
3	1162874	G	A
3	1163126	T	C
3	1163946	A	G
3	1163968	A	G
3	1164308	A	G
3	1164325	C	A
3	1164833	A	C
3	1165219	G	C
3	1165962	A	G
3	1166178	T	C
3	1166503	C	G
3	1167874	C	T
3	1168152	G	A
3	1168770	A	G
3	1169341	T	C
3	1169365	T	C
3	1169381	T	C
3	1173571	G	T
3	1174287	G	A
3	1174407	G	T
3	1175218	A	G
3	1176719	A	G
3	1178012	A	C
3	1180506	A	T
3	1180556	A	G
3	1180991	A	G
3	1181262	C	T
3	1193276	C	T
3	1193578	T	C
3	1195788	C	T
3	1196137	G	T
3	1198363	A	C
3	1198933	G	T
3	1199256	T	C
3	1199518	A	T
3	1200706	C	A
3	1200949	T	C
3	1201716	A	G
3	1202233	C	T
3	1203631	A	T
3	1206104	G	T
3	1206280	G	A
3	1206600	A	C
3	1208508	A	G
3	1208549	C	T
3	1208897	A	G
3	1213953	A	G
3	1214362	A	G
3	1214897	T	C
3	1215331	A	T
3	1215808	G	A
3	1216170	G	T
3	1218353	T	C
3	1219347	G	A
3	1219793	G	A
3	1220297	C	T
3	1220320	C	T
3	1220810	A	T
3	1220821	A	G
3	1223687	C	A
3	1224080	C	T
3	1224122	G	A
3	1224194	T	A
3	1224499	A	G
3	1225434	A	G
3	1229400	T	C
3	1229878	G	A
3	1231129	A	G
3	1231572	G	T
3	1232823	C	T
3	1233048	A	G
3	1236846	A	G
3	1237405	T	C
3	1254972	G	A
3	1255122	T	G
3	1270253	A	T
3	1270309	A	C
3	1270327	C	T
3	1270618	G	A
3	1271824	T	A
3	1272224	G	C
3	1274191	C	T
3	1275467	A	G
3	1275531	A	G
3	1275874	G	A
3	1277007	G	A
3	1277206	T	A
3	1277271	A	G
3	1277345	T	C
3	1277645	C	T
3	1279523	T	C
3	1284436	A	G
3	1286035	G	T
3	1286158	T	C
3	1286302	A	C
3	1286508	A	C
3	1286537	T	G
3	1286567	A	G
3	1286954	C	T
3	1287620	C	G
3	1287913	A	G
3	1287925	A	G
3	1287963	T	C
3	1288053	T	C
3	1288258	T	G
3	1288370	G	A
3	1288510	T	C
3	1288696	A	G
3	1289016	T	C
3	1289718	T	C
3	1290777	A	C
3	1290815	C	G
3	1291180	T	A
3	1291523	T	C
3	1292394	T	G
3	1292895	T	A
3	1293209	A	G
3	1293274	C	T
3	1293415	A	C
3	1293442	T	A
3	1293607	A	G
3	1293679	A	G
3	1293790	A	G
3	1294328	T	G
3	1294358	G	A
3	1294951	G	A
3	1294970	A	G
3	1295145	G	T
3	1295468	T	C
3	1295522	A	C
3	1295577	A	C
3	1295945	A	G
3	1297293	A	G
3	1297788	A	G
3	1298145	C	T
3	1301784	T	A
3	1304109	T	C
3	1306316	A	G
3	1306416	G	T
3	1306578	C	G
3	1306778	G	A
3	1307957	A	G
3	1308704	C	T
3	1309758	C	A
3	1312723	C	G
3	1313418	T	C
3	1316639	A	G
3	1319223	C	T
3	1319772	G	A
3	1321528	T	A
3	1321812	T	C
3	1322151	C	T
3	1324167	T	A
3	1324501	A	G
3	1324555	T	C
3	1324689	A	G
3	1324804	T	A
3	1325027	C	T
3	1326185	G	A
3	1326799	T	A
3	1328844	T	C
3	1329217	T	C
3	1329240	T	C
3	1330996	C	G
3	1331024	T	A
3	1331078	C	A
3	1331366	T	C
3	1331729	T	C
3	1338330	G	A
3	1338478	G	A
3	1341416	T	C
3	1341971	G	T
3	1343414	T	A
3	1343566	T	G
3	1343931	G	T
3	1343954	G	A
3	1343988	T	C
3	1344080	G	C
3	1344252	G	A
3	1345195	C	T
3	1345705	G	A
3	1345749	T	G
3	1349004	A	T
3	1349982	G	A
3	1359657	T	G
3	1360019	T	A
3	1375489	T	C
3	1375502	A	G
3	1375540	T	C
3	1376138	A	G
3	1376519	A	G
3	1378854	T	C
3	1378930	T	G
3	1378965	G	A
3	1379033	G	A
3	1379843	C	T
3	1392897	C	G
3	1394417	T	G
3	1411158	T	C
3	1412206	T	C
3	1412440	C	T
3	1412761	A	G
3	1413179	T	C
3	1413645	T	C
3	1414090	T	A
3	1414298	C	T
3	1415417	A	G
3	1416204	T	C
3	1419004	C	T
3	1419181	T	C
3	1419366	T	C
3	1420851	T	G
3	1421282	G	C
3	1426785	C	A
3	1427100	A	G
3	1427444	A	T
3	1428026	A	G
3	1428188	T	G
3	1432118	G	A
3	1432510	A	G
3	1434435	T	C
3	1434484	G	C
3	1436173	G	A
3	1436372	C	T
3	1436503	G	A
3	1436616	C	T
3	1436788	A	T
3	1437708	C	T
3	1437795	G	T
3	1440243	T	C
3	1440483	G	A
3	1446224	T	G
3	1447037	G	A
3	1451268	A	C
3	1451419	G	A
3	1451798	C	T
3	1452108	C	T
3	1459597	A	T
3	1461296	C	T
3	1461502	G	C
3	1461527	C	T
3	1461905	G	A
3	1461924	A	C
3	1461975	A	G
3	1462363	A	G
3	1463703	A	G
3	1463821	T	C
3	1464374	G	A
3	1464387	A	C
3	1464408	A	G
3	1464429	C	T
3	1465984	A	G
3	1466301	G	A
3	1466407	C	T
3	1467517	T	C
3	1467646	A	G
3	1467659	C	T
3	1468300	A	G
3	1468667	T	C
3	1469357	G	T
3	1469838	G	A
3	1470084	T	A
3	1472770	A	G
3	1472958	T	A
3	1474813	G	C
3	1474963	G	A
3	1474988	G	A
3	1475026	A	G
3	1475111	T	C
3	1475124	C	T
3	1475375	T	C
3	1477884	C	T
3	1481944	T	C
3	1483163	A	C
3	1485501	A	T
3	1486092	C	A
3	1487890	A	C
3	1488766	C	A
3	1495225	A	G
3	1496155	A	G
3	1497065	A	G
3	1499624	C	T
3	1500101	A	G
3	1500165	A	T
3	1507076	T	A
3	1515172	A	G
3	1518222	T	C
3	1518312	C	G
3	1518349	G	A
3	1520086	T	C
3	1524051	T	C
3	1524450	T	C
3	1524681	C	T
3	1525623	T	C
3	1526649	T	C
3	1530945	T	A
3	1530961	T	C
3	1531008	A	G
3	1531129	G	A
3	1538355	C	T
3	1540390	T	G
3	1540834	C	T
3	1541326	C	T
3	1543810	C	T
3	1544223	T	G
3	1544314	G	A
3	1544593	G	T
3	1550238	A	G
3	1550497	A	G
3	1550514	C	A
3	1552630	C	G
3	1553215	T	A
3	1554037	T	A
3	1554212	C	A
3	1554509	G	A
3	1554969	G	A
3	1556503	G	A
3	1560046	T	C
3	1560432	A	G
3	1560483	A	C
3	1560542	A	G
3	1560971	C	G
3	1561098	G	A
3	1561229	G	T
3	1563241	T	C
3	1563467	T	C
3	1564391	A	G
3	1564965	G	T
3	1565166	C	G
3	1566977	G	T
3	1568573	C	G
3	1568658	G	T
3	1569891	G	C
3	1574896	A	C
3	1577392	T	C
3	1577431	A	C
3	1578572	T	C
3	1581208	C	T
3	1581230	A	C
3	1581891	C	T
3	1586094	A	G
3	1587447	T	C
3	1588313	C	T
3	1589534	A	G
3	1590275	A	T
3	1592803	T	C
3	1593421	A	C
3	1593464	A	G
3	1595123	C	G
3	1596431	T	C
3	1601103	A	G
3	1601457	T	C
3	1604706	C	T
3	1605881	A	T
3	1605993	T	A
3	1606412	T	C
3	1609438	C	T
3	1610119	A	C
3	1610445	T	C
3	1610969	G	A
3	1612958	T	C
3	1613032	T	A
3	1613725	T	C
3	1613997	G	T
3	1614223	C	T
3	1615612	G	A
3	1617162	A	C
3	1619434	T	C
3	1627462	G	A
3	1627700	G	A
3	1627813	A	C
3	1627957	A	G
3	1628235	T	C
3	1631893	A	G
3	1632786	C	A
3	1632813	C	A
3	1634850	A	C
3	1635383	T	G
3	1635766	A	T
3	1637851	C	T
3	1642728	A	G
3	1643030	C	T
3	1643365	T	C
3	1643915	G	A
3	1645153	A	C
3	1646660	T	G
3	1647007	G	A
3	1651100	G	A
3	1655160	C	T
3	1655295	T	A
3	1657680	T	C
3	1657948	G	A
3	1658045	C	G
3	1658232	T	C
3	1660702	G	A
3	1667642	C	T
3	1680244	A	G
3	1682167	A	G
3	1682627	G	A
3	1683335	C	T
3	1685154	T	C
3	1686078	T	G
3	1686781	G	A
3	1686806	G	A
3	1688638	A	G
3	1690226	G	A
3	1691482	A	T
3	1691499	G	A
3	1697089	C	G
3	1697436	T	C
3	1699975	T	C
3	1700028	T	C
3	1700501	G	A
3	1700939	T	A
3	1701081	T	G
3	1701145	T	G
3	1701208	T	C
3	1701502	A	G
3	1704613	A	G
3	1704769	T	C
3	1705245	G	A
3	1705286	A	G
3	1710502	C	T
3	1713583	C	T
3	1714081	T	G
3	1714202	T	C
3	1714698	G	A
3	1717887	G	A
3	1719029	G	A
3	1719848	C	G
3	1719962	A	G
3	1721276	C	A
3	1721427	T	C
3	1721474	C	T
3	1722089	T	C
3	1722648	G	A
3	1723828	C	T
3	1724261	G	A
3	1725250	A	G
3	1725901	C	G
3	1726392	A	G
3	1726859	A	G
3	1728376	C	T
3	1728455	T	C
3	1728529	A	G
3	1728669	G	A
3	1728922	T	C
3	1729229	C	T
3	1732767	A	G
3	1732953	C	T
3	1740354	C	T
3	1740506	T	C
3	1741046	G	T
3	1741227	C	T
3	1745093	C	G
3	1745322	A	G
3	1749585	G	A
3	1750562	A	G
3	1753422	G	T
3	1756584	A	G
3	1756796	A	C
3	1760028	T	C
3	1760849	A	G
3	1767307	G	A
3	1769004	C	T
3	1769794	C	T
3	1770314	T	C
3	1770677	T	C
3	1770739	A	G
3	1770779	T	C
3	1770815	A	G
3	1770855	G	A
3	1776523	C	A
3	1777161	T	A
3	1777610	C	T
3	1778319	T	A
3	1782979	A	G
3	1783547	A	G
3	1784156	C	A
3	1798513	C	T
3	1799395	C	T
3	1799539	T	C
3	1799859	C	T
3	1800188	A	G
3	1800485	T	G
3	1801147	T	C
3	1803153	A	G
3	1803358	T	A
3	1803592	C	A
3	1805209	A	G
3	1812889	T	C
3	1813424	C	G
3	1813530	T	C
3	1813560	C	T
3	1813585	A	G
3	1816191	G	A
3	1819429	T	C
3	1819864	C	T
3	1823958	T	C
3	1825245	G	A
3	1829199	G	T
3	1832606	A	G
3	1834328	A	G
3	1834424	A	G
3	1835649	A	T
3	1835661	A	G
3	1837028	T	C
3	1837417	C	G
3	1845705	T	C
3	1845996	A	C
3	1853901	G	A
3	1854015	A	T
3	1854181	C	G
3	1854311	A	C
3	1854598	C	A
3	1855738	A	G
3	1856313	T	C
3	1856652	T	A
3	1861645	A	C
3	1865023	G	T
3	1865425	T	A
3	1868180	C	T
3	1868954	T	C
3	1874981	G	A
3	1877414	G	T
3	1878440	G	A
3	1879775	T	C
3	1880112	A	G
3	1884564	A	T
3	1884731	C	G
3	1919630	A	C
3	1922439	A	T
3	1930008	T	A
3	1931245	T	A
3	1932326	C	T
3	1932684	T	C
3	1933663	T	C
3	1938070	A	G
3	1938092	T	G
3	1939378	G	A
3	1949154	C	A
3	1955197	C	T
3	1955239	A	G
3	1956856	C	T
3	1969467	G	T
3	1970555	C	T
3	1970780	C	T
3	1971184	A	G
3	1971226	C	G
3	1971241	A	G
3	1974105	T	C
3	1975382	T	G
3	1975420	G	A
3	1975817	A	G
3	1975869	G	A
3	1975921	A	G
3	1976309	A	G
3	1976334	A	G
3	1977219	A	G
3	1977444	G	T
3	1977588	G	T
3	1977632	T	C
3	1977697	A	G
3	1978339	A	C
3	1978368	T	C
3	1981169	A	T
3	1984508	T	G
3	1988430	T	C
3	1988593	C	T
3	1988789	T	C
3	1990153	T	C
3	1990936	G	C
3	1991876	G	T
3	1991896	T	A
3	1991942	T	C
3	1992388	C	T
3	1992440	A	G
3	1993705	T	C
3	1994987	A	G
3	1995303	G	A
3	2001015	A	T
3	2001046	T	A
3	2004358	T	C
3	2006846	G	C
3	2006873	G	A
3	2008186	A	C
3	2013592	G	T
3	2013742	C	T
3	2016262	T	C
3	2016485	A	G
3	2016866	A	G
3	2016987	G	A
3	2017007	T	C
3	2019279	A	C
3	2019903	C	G
3	2020750	T	C
3	2022450	T	C
3	2027718	A	T
3	2029016	C	T
3	2029418	G	A
3	2029726	G	A
3	2030514	T	A
3	2032696	A	G
3	2040458	T	A
3	2040595	G	A
3	2041080	C	T
3	2042039	C	T
3	2042136	A	G
3	2042302	C	T
3	2042460	T	G
3	2042481	C	G
3	2042744	A	G
3	2044706	A	T
3	2045118	A	G
3	2045166	A	G
3	2047985	A	T
3	2048412	G	A
3	2053054	G	A
3	2054478	T	G
3	2054912	G	A
3	2055080	G	A
3	2057511	C	A
3	2057530	C	T
3	2058324	T	A
3	2059506	T	C
3	2059560	G	A
3	2059804	G	A
3	2061449	T	G
3	2062148	C	A
3	2062468	C	T
3	2064075	T	G
3	2064088	C	T
3	2066044	G	A
3	2066183	G	A
3	2066222	G	A
3	2066495	C	T
3	2066918	C	T
3	2067829	G	C
3	2069064	A	G
3	2069093	A	G
3	2069368	A	T
3	2070130	C	T
3	2070545	T	G
3	2070698	G	A
3	2070712	G	T
3	2071065	T	C
3	2071155	T	G
3	2072655	G	A
3	2073003	C	T
3	2074446	T	G
3	2075861	T	C
3	2079974	C	T
3	2080547	T	C
3	2084026	G	A
3	2084667	A	G
3	2085345	G	T
3	2085415	A	G
3	2085437	T	A
3	2104003	A	G
3	2117720	C	T
3	2120281	G	A
3	2120895	C	G
3	2120923	G	T
3	2121560	G	A
3	2121837	G	T
3	2123173	C	G
3	2123191	A	G
3	2130800	A	G
3	2132221	A	G
3	2135539	T	C
3	2135931	A	G
3	2137460	G	A
3	2139415	T	C
3	2141172	C	A
3	2141608	A	G
3	2144264	T	C
3	2144285	T	A
3	2145346	T	G
3	2146702	T	C
3	2147741	G	A
3	2152004	A	G
3	2153916	G	A
3	2157969	A	G
3	2160109	G	A
3	2169627	G	A
3	2170481	T	C
3	2170721	G	T
3	2171635	G	A
3	2183177	A	G
3	2189202	G	C
3	2190181	C	T
3	2190309	T	C
3	2202024	G	T
3	2211826	C	T
3	2213873	T	C
3	2214051	A	G
3	2217787	C	T
3	2217844	A	G
3	2220115	G	A
3	2220537	T	G
3	2220810	G	A
3	2224952	G	C
3	2225268	C	T
3	2229036	G	C
3	2229087	C	T
3	2244262	T	A
3	2245972	T	G
3	2256442	C	T
3	2259476	T	C
3	2263023	C	T
3	2273914	G	A
3	2276683	T	C
3	2280924	G	A
3	2299148	T	C
3	2308566	T	C
3	2338516	G	A
3	2340552	A	C
3	2344022	C	T
3	2345567	A	C
3	2348898	A	T
3	2351358	A	G
3	2351567	A	C
3	2364985	T	A
3	2365760	G	A
3	2366110	G	A
3	2371238	A	G
3	2373811	A	G
3	2373946	C	T
3	2374709	G	A
3	2375289	C	A
3	2376458	T	A
3	2379840	G	A
3	2385085	T	C
3	2386522	C	T
3	2387381	T	G
3	2388002	C	T
3	2391787	A	G
3	2401742	C	T
3	2402278	C	T
3	2404499	A	C
3	2431890	G	A
3	2435209	T	C
3	2435440	T	G
3	2442811	T	G
3	2442832	C	T
3	2443018	G	C
3	2443453	T	C
3	2453680	T	A
3	2459471	G	A
3	2460829	G	A
3	2462447	T	C
3	2465633	C	T
3	2472756	G	C
3	2476392	T	A
3	2476703	T	C
3	2482891	A	T
3	2483047	G	A
3	2484216	G	A
3	2488189	C	T
3	2488720	G	C
3	2501531	G	A
3	2502662	T	G
3	2502873	G	A
3	2502894	T	C
3	2503258	G	C
3	2507667	T	C
3	2516409	C	T
3	2516552	G	A
3	2518173	T	A
3	2528593	A	T
3	2532112	T	C
3	2540710	A	G
3	2543798	C	T
3	2544681	C	A
3	2545108	G	C
3	2545477	T	C
3	2551336	T	C
3	2556504	A	G
3	2558578	C	T
3	2559617	C	A
3	2562450	T	C
3	2566995	G	A
3	2568373	T	C
3	2568953	A	G
3	2594545	G	A
3	2595070	G	A
3	2595684	T	C
3	2598517	G	A
3	2609397	A	G
3	2614958	A	G
3	2616951	G	C
3	2659463	G	A
3	2673300	T	C
3	2676005	T	C
3	2676044	T	A
3	2680688	C	T
3	2692063	G	A
3	2704464	A	C
3	2713874	A	C
3	2721913	C	G
3	2722506	A	G
3	2730053	A	G
3	2730913	G	A
3	2731304	G	A
3	2732386	A	G
3	2737384	T	C
3	2745286	A	G
3	2747081	G	A
3	2757005	C	T
3	2759353	A	G
3	2760522	A	C
3	2761075	A	G
3	2767952	G	T
3	2775461	T	C
3	2810333	A	G
3	2810359	A	C
3	2811999	C	T
3	2812386	T	C
3	2812399	A	G
3	2817392	C	T
3	2817586	G	A
3	2817733	A	C
3	2817830	C	T
3	2820975	G	A
3	2821795	A	C
3	2822237	C	T
3	2822258	C	A
3	2823429	T	C
3	2826582	G	T
3	2827150	A	G
3	2836588	G	A
3	2836985	C	T
3	2837201	T	C
3	2837327	G	A
3	2837524	T	C
3	2837833	T	A
3	2840412	G	A
3	2841406	A	C
3	2843368	G	C
3	2843697	A	T
3	2848188	C	T
3	2848449	A	G
3	2849666	C	A
3	2851223	A	G
3	2854311	A	G
3	2855357	T	A
3	2857823	T	C
3	2858114	A	T
3	2859762	A	G
3	2860904	A	G
3	2861488	C	G
3	2861830	T	G
3	2862437	T	C
3	2863635	G	C
3	2865926	C	G
3	2872956	T	C
3	2874543	A	G
3	2875852	A	G
3	2882773	G	A
3	2882844	C	T
3	2884111	G	A
3	2884604	A	T
3	2885423	C	T
3	2885532	T	C
3	2895228	A	G
3	2895303	A	G
3	2895642	A	T
3	2895685	T	C
3	2895754	A	G
3	2897030	A	G
3	2897122	G	A
3	2897189	A	T
3	2897225	G	T
3	2898924	G	A
3	2899129	T	C
3	2900817	G	A
3	2909432	T	C
3	2909932	T	C
3	2911084	G	A
3	2915435	T	C
3	2915652	T	G
3	2918544	G	A
3	2920493	T	A
3	2921514	C	A
3	2922196	T	C
3	2922531	G	C
3	2922708	T	C
3	2923291	A	T
3	2925399	C	T
3	2925898	A	G
3	2926305	A	G
3	2926321	T	C
3	2926381	T	G
3	2926581	A	G
3	2927652	A	G
3	2928476	C	T
3	2929384	T	A
3	2933040	T	C
3	2934846	C	G
3	2945246	A	G
3	2946760	A	G
3	2947021	C	T
3	2947392	T	C
3	2947423	G	A
3	2951592	C	A
3	2953620	C	G
3	2954451	T	G
3	2960522	T	C
3	2960543	A	T
3	2960736	A	T
3	2961327	C	T
3	2961909	A	C
3	2962026	G	A
3	2962528	C	G
3	2962705	T	C
3	2965271	A	C
3	2965492	A	G
3	2974518	T	C
3	2978580	G	A
3	2981124	A	T
3	2981989	T	C
3	2984136	T	G
3	2987302	T	G
3	2988076	C	T
3	2988363	C	T
3	2988423	G	A
3	2989147	A	T
3	2998189	C	T
3	3001587	A	G
3	3001930	C	T
3	3027638	A	G
3	3038973	A	G
3	3043893	T	A
3	3045553	A	G
3	3050463	G	A
3	3053487	T	C
3	3053702	A	T
3	3054876	C	T
3	3070385	T	C
3	3075364	A	C
3	3081617	C	T
3	3082746	C	T
3	3089888	A	T
3	3090286	C	A
3	3098609	G	T
3	3098917	A	G
3	3107598	G	A
3	3109809	A	C
3	3110310	G	C
3	3113014	A	G
3	3125657	G	A
3	3128024	A	C
3	3129411	G	A
3	3130947	C	G
3	3162748	C	G
3	3163830	T	A
3	3163993	A	C
3	3164235	G	C
3	3164925	A	C
3	3168859	C	T
3	3169151	G	T
3	3175756	G	A
3	3180062	A	G
3	3181160	A	G
3	3187817	G	A
3	3189098	A	C
3	3194431	G	T
3	3199861	T	C
3	3202088	C	T
3	3204086	A	C
3	3205126	T	C
3	3211569	C	G
3	3212263	C	T
3	3213971	C	A
3	3214351	T	G
3	3215834	A	G
3	3218000	A	G
3	3219349	G	T
3	3226030	C	T
3	3228968	T	C
3	3231419	C	T
3	3235502	G	A
3	3245324	T	C
3	3250887	C	A
3	3281156	T	C
3	3282925	T	A
3	3283907	A	C
3	3283962	C	T
3	3284282	G	A
3	3285601	G	T
3	3285695	A	G
3	3285755	A	T
3	3286409	G	C
3	3320759	C	T
3	3323470	T	C
3	3326607	C	T
3	3333729	A	T
3	3333776	C	T
3	3334109	T	C
3	3338878	T	C
3	3338926	A	G
3	3340159	A	G
3	3340714	C	T
3	3341013	G	A
3	3344843	C	A
3	3347233	A	G
3	3348910	G	A
3	3361256	T	C
3	3363140	T	C
3	3363566	C	T
3	3363714	A	G
3	3364262	T	C
3	3367021	T	C
3	3369040	C	T
3	3369691	G	A
3	3372035	A	G
3	3372075	T	C
3	3372708	C	T
3	3374728	G	A
3	3374779	C	T
3	3377775	C	T
3	3381466	A	G
3	3381492	G	C
3	3382249	A	C
3	3385918	G	T
3	3386082	T	G
3	3387096	T	G
3	3387595	T	C
3	3389270	C	A
3	3390334	C	T
3	3390418	C	A
3	3396780	G	A
3	3396949	T	C
3	3397090	A	G
3	3397115	A	G
3	3404868	T	C
3	3407020	C	A
3	3407217	G	A
3	3407265	T	C
3	3407360	C	T
3	3413261	T	C
3	3422027	A	G
3	3422067	C	T
3	3422115	A	G
3	3424959	A	C
3	3425514	T	G
3	3426425	C	G
3	3428601	T	C
3	3430105	T	A
3	3430759	T	C
3	3432497	G	A
3	3432676	T	C
3	3433530	C	T
3	3433780	C	T
3	3434204	C	T
3	3434420	T	C
3	3434579	T	C
3	3437854	T	C
3	3438471	C	T
3	3450219	A	G
3	3450900	A	G
3	3450919	A	G
3	3451560	T	A
3	3453484	T	C
3	3455867	A	T
3	3461638	A	G
3	3470262	T	C
3	3471018	T	C
3	3471096	T	G
3	3471123	A	G
3	3471322	T	A
3	3472968	A	G
3	3473094	C	T
3	3473116	A	G
3	3473163	T	C
3	3476978	C	T
3	3477024	A	T
3	3478744	A	G
3	3480679	A	G
3	3480937	A	G
3	3481109	T	C
3	3481708	G	A
3	3481780	G	C
3	3482045	T	A
3	3482072	G	C
3	3482327	T	G
3	3484027	A	G
3	3484632	T	C
3	3484958	T	A
3	3485015	C	G
3	3485038	G	T
3	3485233	G	C
3	3485353	C	T
3	3486989	T	A
3	3488057	C	G
3	3488438	C	G
3	3488806	C	T
3	3490116	T	A
3	3490142	T	A
3	3494045	G	A
3	3498823	T	C
3	3498860	A	T
3	3500950	T	C
3	3501255	T	A
3	3501353	A	G
3	3501390	G	T
3	3502161	G	A
3	3502230	C	T
3	3503060	T	C
3	3503093	C	A
3	3507324	T	A
3	3509880	G	A
3	3510169	G	T
3	3510473	A	G
3	3512269	A	G
3	3512392	A	G
3	3512576	A	G
3	3516060	A	G
3	3516142	A	C
3	3516796	C	T
3	3518745	A	G
3	3525165	A	G
3	3525682	C	G
3	3525748	G	A
3	3528459	A	C
3	3529316	G	A
3	3529579	T	C
3	3530479	T	C
3	3531458	T	C
3	3533454	G	T
3	3533535	C	T
3	3533724	C	T
3	3535224	G	A
3	3536600	G	A
3	3539350	G	A
3	3539410	T	C
3	3541168	G	A
3	3542006	C	T
3	3542277	A	T
3	3544472	C	G
3	3544515	A	G
3	3544690	T	C
3	3544957	A	G
3	3545302	T	C
3	3546886	G	T
3	3547414	A	G
3	3547558	T	C
3	3548348	T	A
3	3548446	A	C
3	3548668	A	G
3	3549444	C	T
3	3549834	T	C
3	3554333	G	A
3	3555541	A	G
3	3555558	T	C
3	3561819	A	C
3	3564334	T	C
3	3564527	T	G
3	3566070	C	T
3	3567146	T	C
3	3567491	C	T
3	3567509	T	C
3	3567746	C	T
3	3568172	T	A
3	3568291	G	A
3	3571450	C	T
3	3571847	C	G
3	3595818	A	G
3	3597692	G	T
3	3597804	C	T
3	3597979	G	A
3	3598653	C	A
3	3598884	G	T
3	3598941	T	C
3	3599015	A	G
3	3599290	T	C
3	3609994	A	T
3	3613332	T	G
3	3613421	C	T
3	3614082	G	A
3	3614125	G	A
3	3617222	A	T
3	3620521	A	T
3	3620843	T	C
3	3620888	A	T
3	3621263	T	C
3	3621431	G	T
3	3632134	G	A
3	3633872	C	T
3	3634814	A	C
3	3636576	C	T
3	3636906	G	A
[truncated: 16,583 more rows]

## Sheet: Chr.4
Supplementary Dataset 1. High quality SNPs identified between 93-11 and W2014 across 12 chromosomes.
Chrom.	Location	93-11	W2014
4	56766	G	A
4	56853	G	T
4	56893	G	A
4	57551	C	T
4	67462	C	T
4	67532	G	C
4	67548	A	G
4	67573	T	C
4	67936	A	G
4	67981	A	G
4	69449	T	C
4	69468	T	A
4	70251	G	A
4	70300	T	C
4	70555	C	T
4	71031	A	G
4	72350	G	A
4	72626	G	A
4	72704	T	C
4	72749	G	A
4	73056	A	C
4	79876	A	G
4	79924	G	C
4	83085	G	A
4	83155	A	G
4	83594	G	A
4	83639	T	A
4	89823	A	G
4	90482	G	T
4	91383	A	T
4	93720	T	C
4	97682	C	A
4	99009	A	G
4	99075	C	T
4	99449	T	C
4	105686	G	A
4	105803	A	G
4	109429	C	A
4	110203	A	C
4	113789	C	T
4	115920	A	C
4	116885	C	T
4	135037	A	T
4	135125	A	T
4	135177	T	A
4	135392	A	G
4	135453	G	T
4	135509	T	C
4	135720	A	G
4	135744	C	T
4	135755	C	T
4	135779	A	G
4	135799	T	C
4	135819	T	C
4	135965	T	C
4	138575	C	T
4	139052	T	C
4	139063	C	T
4	139249	G	A
4	139575	A	G
4	139613	A	G
4	139816	G	A
4	139837	T	C
4	142491	G	C
4	142556	A	T
4	143403	T	C
4	143429	C	T
4	144307	T	C
4	145226	G	A
4	145245	C	A
4	145261	T	C
4	152239	T	C
4	152824	C	A
4	153590	T	C
4	153772	C	T
4	153814	T	C
4	154211	C	T
4	154239	A	G
4	154556	G	A
4	156830	T	A
4	160772	A	T
4	160827	A	T
4	160859	A	T
4	160930	G	T
4	161351	A	G
4	161363	A	G
4	161962	A	G
4	162441	A	G
4	162707	A	T
4	165036	T	C
4	166965	T	C
4	167078	A	G
4	167381	A	G
4	167956	A	G
4	171922	G	A
4	175903	T	C
4	179774	A	T
4	181137	G	C
4	185196	T	C
4	185555	G	A
4	189477	G	A
4	190597	C	A
4	191513	A	G
4	191879	T	C
4	191909	A	T
4	191983	A	T
4	193620	A	G
4	194212	C	T
4	194906	T	C
4	195841	T	C
4	195883	T	C
4	196020	A	G
4	196293	T	G
4	198023	C	A
4	198068	T	C
4	198239	T	C
4	198769	C	T
4	199025	T	G
4	199329	A	G
4	199371	A	C
4	204935	A	T
4	206774	G	A
4	207269	A	G
4	207518	G	A
4	207785	C	T
4	208136	G	A
4	208246	T	C
4	208310	A	G
4	208536	G	A
4	217146	G	A
4	217472	A	G
4	220578	C	G
4	220720	T	C
4	220832	T	G
4	221393	A	C
4	221433	T	C
4	221914	A	G
4	223887	C	A
4	224681	T	C
4	225430	T	C
4	226041	G	T
4	226386	C	T
4	227625	G	A
4	227987	T	C
4	228136	A	C
4	230061	C	T
4	230414	T	C
4	231929	G	A
4	231977	T	C
4	232029	A	G
4	232316	A	G
4	232421	T	A
4	232747	T	G
4	233096	G	T
4	233427	A	G
4	233575	G	C
4	233603	A	G
4	233782	T	G
4	235248	A	T
4	239914	G	A
4	240715	T	C
4	241237	A	G
4	242679	C	T
4	246631	A	G
4	247267	T	G
4	247413	T	C
4	247656	A	T
4	247733	C	T
4	248365	T	A
4	248406	G	A
4	248514	T	C
4	248576	T	G
4	248622	G	A
4	249899	T	C
4	249960	T	A
4	252073	C	A
4	252091	G	A
4	252426	T	C
4	252832	C	G
4	253456	T	C
4	267023	A	G
4	267347	C	A
4	271462	T	C
4	273057	C	G
4	274516	G	A
4	274684	C	T
4	274754	C	T
4	274886	A	G
4	276156	A	G
4	276171	G	A
4	276502	G	A
4	305198	A	G
4	306517	C	T
4	310982	G	C
4	312347	G	A
4	315019	G	A
4	315076	G	A
4	315118	A	G
4	322170	T	G
4	322407	A	T
4	327047	A	G
4	327765	T	C
4	328843	A	G
4	329274	C	T
4	330734	C	G
4	332314	A	G
4	332338	C	T
4	332704	A	G
4	333129	C	T
4	333330	A	G
4	335614	C	T
4	335660	G	A
4	338008	A	G
4	338982	A	C
4	340006	T	C
4	340123	G	A
4	343672	G	A
4	344599	G	A
4	345024	T	C
4	345566	A	G
4	346428	G	A
4	346836	C	G
4	350121	T	A
4	357553	T	C
4	361964	G	A
4	365658	G	A
4	366119	A	C
4	366639	G	A
4	391978	T	C
4	399162	T	C
4	399838	C	A
4	400115	A	G
4	403702	A	G
4	403927	G	A
4	403960	G	C
4	404116	T	C
4	407042	G	A
4	408334	T	G
4	408886	A	G
4	409117	T	C
4	409598	T	A
4	409639	G	A
4	409673	A	T
4	409900	A	G
4	410077	G	T
4	410089	A	C
4	413836	G	A
4	413876	C	T
4	413897	C	T
4	413931	A	G
4	415435	T	G
4	416028	T	G
4	438735	T	C
4	459065	G	A
4	462274	T	G
4	462548	A	G
4	462568	C	T
4	462925	A	C
4	463310	C	T
4	463820	G	T
4	464644	G	C
4	464671	T	G
4	468590	C	T
4	474032	A	G
4	474073	T	C
4	474272	A	G
4	476971	G	C
4	477225	A	G
4	485809	C	G
4	485897	G	A
4	485913	G	A
4	488202	C	T
4	488907	A	G
4	488930	G	A
4	489186	G	A
4	489423	C	T
4	489492	A	G
4	490675	A	T
4	491066	C	T
4	491127	T	A
4	491174	A	G
4	491348	T	C
4	492953	A	G
4	494952	A	G
4	496252	A	G
4	496620	C	T
4	496745	G	A
4	497135	A	G
4	497524	A	G
4	497568	T	A
4	499620	A	C
4	502471	T	C
4	502492	T	C
4	502623	C	T
4	502646	G	A
4	502662	C	T
4	502820	T	C
4	502839	T	C
4	503205	G	A
4	503487	C	T
4	503508	A	T
4	503533	A	G
4	503803	G	A
4	503838	A	G
4	504292	C	T
4	504334	T	C
4	504525	G	A
4	515675	G	A
4	515739	C	T
4	516409	A	G
4	517026	A	G
4	517483	G	A
4	517534	T	C
4	517906	G	A
4	519735	T	C
4	521726	T	A
4	521886	G	A
4	547540	C	T
4	547580	C	T
4	547804	T	C
4	547938	G	T
4	547965	G	A
4	556665	T	C
4	556863	A	G
4	558409	T	C
4	560407	G	A
4	561752	T	C
4	589431	C	T
4	589512	G	T
4	589717	G	A
4	596133	C	T
4	596451	A	C
4	597859	A	G
4	600821	A	G
4	600841	G	C
4	603008	C	T
4	605114	C	T
4	606888	T	C
4	606904	C	T
4	606946	G	A
4	606960	A	G
4	614740	C	A
4	614799	G	C
4	615169	G	C
4	615191	T	C
4	615528	T	G
4	618525	G	T
4	618887	C	T
4	618937	A	C
4	618998	C	A
4	619025	T	C
4	619637	G	A
4	619650	T	A
4	619903	A	G
4	619985	G	A
4	620018	A	G
4	620311	T	A
4	620333	C	T
4	620358	T	A
4	620929	G	C
4	620948	T	C
4	620994	A	G
4	621114	A	T
4	621784	G	A
4	654464	T	A
4	665017	T	G
4	665917	C	T
4	676554	T	C
4	677347	T	C
4	681157	G	A
4	682575	T	A
4	685879	C	A
4	686653	T	C
4	688897	G	A
4	688956	A	T
4	689122	A	G
4	689235	T	C
4	690883	G	T
4	690955	A	G
4	690985	C	T
4	691013	T	C
4	691324	A	T
4	691362	G	A
4	691395	A	C
4	691642	A	C
4	692901	A	G
4	698232	T	C
4	700245	T	A
4	702558	G	A
4	704480	A	G
4	704509	G	A
4	704879	G	A
4	704891	T	C
4	706107	A	G
4	716088	G	T
4	716232	A	C
4	716289	G	A
4	717227	A	G
4	717440	A	C
4	717809	C	T
4	718497	C	A
4	718664	C	T
4	719029	A	C
4	719048	G	A
4	902760	A	G
4	908705	A	G
4	908723	A	G
4	908737	A	G
4	910328	C	G
4	910358	C	G
4	910843	A	G
4	911879	C	T
4	912219	T	C
4	915509	A	G
4	915780	A	G
4	956954	C	T
4	957288	T	G
4	957998	C	A
4	958020	G	A
4	958154	G	A
4	958173	A	G
4	958204	A	G
4	958383	A	G
4	958418	C	G
4	958453	T	C
4	958495	G	A
4	958520	C	A
4	958592	T	C
4	958696	A	G
4	958734	C	T
4	965543	T	G
4	965602	C	G
4	966689	T	C
4	991660	T	C
4	992162	G	C
4	999128	T	A
4	999452	C	T
4	999543	A	G
4	1001737	G	T
4	1003800	C	A
4	1006701	T	C
4	1007466	C	G
4	1007769	C	A
4	1008001	G	A
4	1008126	T	C
4	1008632	A	G
4	1016309	G	A
4	1016439	G	C
4	1016675	T	A
4	1017108	G	A
4	1018637	T	A
4	1018861	T	C
4	1020304	A	G
4	1020540	C	T
4	1042010	A	G
4	1042318	G	A
4	1042361	A	G
4	1042408	G	A
4	1043178	T	C
4	1043354	C	T
4	1043673	T	C
4	1043705	T	C
4	1043737	G	A
4	1044029	T	C
4	1045096	A	G
4	1048102	G	A
4	1049878	T	A
4	1051754	T	G
4	1052430	A	C
4	1053412	T	G
4	1053510	A	G
4	1056244	C	T
4	1070762	A	G
4	1071923	T	C
4	1072806	G	A
4	1074909	T	C
4	1074993	A	G
4	1075025	A	G
4	1075159	A	T
4	1081012	T	C
4	1081040	T	C
4	1081356	C	T
4	1086015	A	G
4	1086382	A	G
4	1094657	A	G
4	1095884	A	G
4	1096860	T	A
4	1097592	A	G
4	1097898	C	A
4	1098219	G	A
4	1100395	C	T
4	1115231	G	T
4	1115357	G	A
4	1116806	T	C
4	1116938	C	A
4	1116956	A	G
4	1116989	C	T
4	1117003	G	A
4	1117029	T	A
4	1117508	T	G
4	1117534	C	G
4	1117898	G	A
4	1117946	G	A
4	1118377	C	G
4	1126115	C	T
4	1126599	A	G
4	1127065	T	C
4	1127261	C	T
4	1136983	G	A
4	1137673	T	C
4	1137859	A	G
4	1137909	A	G
4	1138845	G	A
4	1145973	C	T
4	1147958	T	G
4	1148818	G	T
4	1149143	C	T
4	1149233	T	A
4	1149729	G	A
4	1150276	C	A
4	1150483	C	T
4	1157704	G	A
4	1162698	T	C
4	1163219	A	G
4	1163234	T	C
4	1163633	C	T
4	1163679	G	T
4	1164163	T	C
4	1164496	C	G
4	1164576	C	T
4	1165497	C	T
4	1165654	T	G
4	1165712	G	C
4	1165781	T	C
4	1166050	G	A
4	1166125	T	C
4	1166395	T	C
4	1171207	A	C
4	1171316	T	C
4	1189183	T	C
4	1202485	T	A
4	1202694	A	C
4	1205268	C	T
4	1206683	C	T
4	1206868	C	T
4	1207069	T	C
4	1207749	C	T
4	1211923	C	A
4	1214690	T	A
4	1214952	A	G
4	1214982	T	G
4	1216012	T	C
4	1216528	G	A
4	1217073	G	A
4	1217795	G	A
4	1218148	T	C
4	1218203	A	G
4	1218692	C	T
4	1218984	G	A
4	1219062	T	G
4	1219115	A	G
4	1226960	C	T
4	1228365	G	A
4	1228385	A	T
4	1228412	G	T
4	1228759	A	G
4	1230167	T	C
4	1232808	C	G
4	1234926	T	G
4	1258395	T	C
4	1258655	C	A
4	1258683	T	G
4	1258860	G	C
4	1259167	A	G
4	1259206	G	T
4	1259291	G	T
4	1259563	C	T
4	1259590	A	G
4	1259605	A	C
4	1260167	G	T
4	1260193	G	T
4	1260242	T	C
4	1284298	T	C
4	1284334	A	G
4	1330259	T	A
4	1330569	G	A
4	1330614	A	G
4	1331072	A	G
4	1331097	T	C
4	1331783	C	T
4	1361208	T	C
4	1361351	G	A
4	1361519	C	A
4	1361567	C	T
4	1361909	C	T
4	1362014	A	G
4	1362173	A	G
4	1362497	T	G
4	1362531	G	A
4	1362602	C	G
4	1363104	G	C
4	1717585	T	C
4	1717602	G	A
4	1717617	C	T
4	1717886	G	A
4	1717965	T	C
4	1717986	C	T
4	1718162	T	C
4	1718223	T	C
4	1718310	C	T
4	1718422	A	G
4	1718456	C	A
4	1718682	G	T
4	1719106	A	G
4	1719671	G	T
4	1720070	C	T
4	1720297	A	G
4	1724792	C	T
4	1724839	C	A
4	1724902	A	G
4	1725194	G	C
4	1725303	T	C
4	1725509	T	C
4	1727307	G	C
4	1733588	T	C
4	1739292	C	G
4	1739353	G	A
4	1739385	C	T
4	1739973	A	T
4	1740499	C	T
4	1740529	T	C
4	1751434	C	T
4	1752304	G	A
4	1752326	A	G
4	1752725	G	A
4	1753495	T	C
4	1753552	A	G
4	1753654	A	T
4	1755384	G	T
4	1755514	G	A
4	1755554	G	A
4	1755738	A	G
4	1755961	T	C
4	1756078	G	A
4	1756548	A	C
4	1756599	C	G
4	1756975	G	A
4	1757170	C	T
4	1757781	G	A
4	1757801	T	C
4	1757816	T	G
4	1757911	T	G
4	1757938	C	T
4	1758180	C	G
4	1758250	T	C
4	1758758	T	C
4	1758775	G	A
4	1758832	G	A
4	1758884	A	C
4	1758906	G	A
4	1758920	G	C
4	1759068	T	A
4	1759082	T	C
4	1759129	C	T
4	1759210	C	T
4	1759742	G	T
4	1759766	T	C
4	1760124	G	A
4	1761176	G	A
4	1762916	G	A
4	1762984	T	C
4	1763024	A	G
4	1765922	T	C
4	1811171	C	T
4	1811554	C	A
4	1812287	T	A
4	1813348	A	C
4	1813824	A	G
4	1817511	C	T
4	1818994	G	C
4	1819835	A	G
4	1820610	G	T
4	1821598	A	T
4	1825458	A	G
4	1825491	C	T
4	1831229	C	G
4	1832923	C	T
4	1834506	A	G
4	1835956	A	G
4	1838259	G	A
4	1841325	A	T
4	1845055	C	T
4	1845167	T	C
4	1846030	A	G
4	1846055	C	T
4	1847693	C	A
4	1847797	T	A
4	1848466	G	A
4	1848820	T	G
4	1848850	T	C
4	1849910	A	C
4	1852844	A	T
4	1854856	A	C
4	1855707	T	C
4	1856001	A	G
4	1856310	C	T
4	1857021	G	A
4	1859366	A	T
4	1859529	T	C
4	1867734	T	C
4	1873101	T	C
4	1873403	G	A
4	1873764	T	C
4	1873911	T	C
4	1874027	A	C
4	1874439	C	A
4	1888008	T	C
4	1888326	T	C
4	1888598	T	C
4	1888694	T	A
4	1888751	G	A
4	1888774	T	A
4	1888837	A	T
4	1889020	G	A
4	1889045	A	G
4	1889137	G	A
4	1890912	A	G
4	1890984	A	C
4	1891022	G	T
4	1893551	T	C
4	1893599	C	T
4	1893657	G	A
4	1896530	T	C
4	1896549	T	C
4	1901236	G	A
4	1902890	A	G
4	1903331	C	T
4	1903836	A	G
4	1908523	A	G
4	1912008	C	T
4	1914301	G	C
4	1961103	C	T
4	1961135	T	C
4	1961510	G	A
4	1961891	T	G
4	1962556	C	T
4	1969855	A	G
4	1969935	A	G
4	1970197	A	C
4	1970217	T	C
4	1973982	A	G
4	1974159	T	A
4	1974503	C	A
4	1974661	A	G
4	1975468	C	T
4	1985245	G	A
4	1985365	A	G
4	1985625	G	C
4	1989072	A	C
4	1989781	T	C
4	1990541	A	G
4	1991186	A	C
4	1995988	A	G
4	1996331	G	A
4	1996442	A	C
4	1996460	T	C
4	1996887	T	A
4	2015118	A	G
4	2015541	G	A
4	2015734	C	T
4	2015759	T	C
4	2015824	C	T
4	2016039	G	A
4	2017367	A	G
4	2017643	T	C
4	2017712	T	A
4	2018481	G	A
4	2018593	C	T
4	2018798	G	A
4	2021971	T	G
4	2024557	G	A
4	2025436	C	T
4	2025504	C	T
4	2027591	G	A
4	2027995	T	C
4	2028962	C	T
4	2029442	T	C
4	2029846	G	C
4	2030051	C	T
4	2030073	A	G
4	2030106	T	C
4	2030401	C	G
4	2030422	T	C
4	2033016	T	C
4	2039216	C	A
4	2042539	C	T
4	2046552	A	T
4	2047059	C	T
4	2047665	C	G
4	2047695	T	A
4	2050865	C	T
4	2052534	T	A
4	2056694	C	A
4	2057057	G	A
4	2057102	A	T
4	2058911	C	T
4	2060563	G	A
4	2061391	C	A
4	2372052	A	G
4	2372205	A	G
4	2372374	G	A
4	2385721	T	A
4	2386091	T	C
4	2386112	C	T
4	2388250	A	G
4	2388786	T	C
4	2389634	A	G
4	2389984	T	G
4	2390004	C	A
4	2394158	A	G
4	2394194	C	T
4	2394889	G	T
4	2395693	T	G
4	2463200	T	C
4	2469109	C	T
4	2469721	A	T
4	2471492	C	T
4	2471883	T	C
4	2471912	T	C
4	2472443	T	A
4	2473418	T	C
4	2478928	A	G
4	2478948	T	C
4	2478972	C	T
4	2479321	T	C
4	2479343	G	A
4	2479778	T	G
4	2480316	C	T
4	2480339	T	C
4	2481888	A	T
4	2483199	G	A
4	2483275	T	C
4	2484571	G	A
4	2487446	T	A
4	2492336	A	C
4	2494841	A	T
4	2495125	A	T
4	2501217	T	C
4	2506625	G	T
4	2506874	G	A
4	2507778	A	G
4	2508335	G	A
4	2508447	G	A
4	2508614	G	A
4	2508742	G	A
4	2510925	G	A
4	2511324	C	T
4	2512146	C	T
4	2512619	G	T
4	2512997	G	A
4	2514151	G	A
4	2516540	A	G
4	2517958	C	G
4	2518189	T	C
4	2533369	T	C
4	2533672	G	T
4	2533699	T	A
4	2534054	T	A
4	2534190	G	C
4	2534227	G	A
4	2534241	C	T
4	2534564	G	A
4	2682352	C	G
4	2690882	G	A
4	2715184	A	G
4	2715209	G	C
4	2716573	G	T
4	2726415	T	C
4	2741240	G	T
4	2744056	A	T
4	2744114	G	T
4	2747668	A	G
4	2752022	C	T
4	2752575	C	G
4	2752679	T	A
4	2753050	T	C
4	2753375	C	A
4	2758342	T	C
4	2809102	A	C
4	2809496	C	G
4	2809544	T	C
4	2809940	C	T
4	2811195	T	C
4	2811238	T	A
4	2811575	C	T
4	2816465	C	G
4	3050321	C	T
4	3050345	G	A
4	3290617	A	G
4	3412270	A	C
4	3558237	A	T
4	3558839	G	A
4	3560469	A	G
4	3562432	A	G
4	3564916	G	A
4	3564931	A	G
4	3575702	G	T
4	3576553	A	T
4	3576897	A	T
4	3579483	T	C
4	3585012	C	T
4	3587911	T	C
4	3636517	A	G
4	3636700	C	T
4	3636734	C	T
4	3636876	G	A
4	3637076	C	T
4	3663356	C	A
4	3671923	G	C
4	3671955	G	A
4	3674366	T	C
4	3678863	C	T
4	3678947	G	A
4	3679366	A	G
4	3679387	C	T
4	3679588	A	G
4	3679799	T	C
4	3679928	T	C
4	3680186	A	G
4	3680449	C	T
4	3681997	G	A
4	3682017	C	T
4	3702829	T	C
4	3703234	A	G
4	3703470	C	T
4	3703724	G	T
4	3706027	C	T
4	3706149	A	G
4	3707547	C	T
4	3769981	C	T
4	3770280	T	C
4	3770418	T	A
4	3771287	T	A
4	3774519	G	C
4	3777149	A	G
4	3777358	A	G
4	3778826	T	C
4	3778931	A	G
4	3778986	G	A
4	3779002	A	G
4	3779061	A	G
4	3779325	T	C
4	3779390	A	G
4	3779557	G	A
4	3779590	G	A
4	3779608	G	T
4	3779842	C	T
4	3780188	T	A
4	3780462	G	A
4	3781674	G	T
4	3781686	A	G
4	3783111	A	C
4	3785605	T	C
4	3785860	A	G
4	3785891	G	C
4	3786842	T	C
4	3786853	C	G
4	3786868	G	C
4	3787200	G	A
4	3787218	T	C
4	3787234	T	C
4	3797920	T	C
4	3810975	C	T
4	3811657	C	T
4	3811969	A	C
4	3812620	A	G
4	3812654	G	A
4	3819665	T	C
4	3823377	T	A
4	3823461	T	C
4	3823577	T	A
4	3824269	A	G
4	3824382	G	A
4	3824712	C	T
4	3825859	C	G
4	3825957	A	G
4	3826033	T	C
4	4278058	A	T
4	4278280	C	T
4	4278322	T	C
4	4278367	A	T
4	4278451	C	T
4	4278497	T	G
4	4281077	G	T
4	4283834	A	T
4	4284706	C	T
4	4289580	A	G
4	4289645	T	A
4	4289659	C	T
4	4290899	A	G
4	4291972	C	T
4	4292262	A	T
4	4298480	G	A
4	4322076	A	G
4	4352671	T	C
4	4352706	G	T
4	4352753	T	C
4	4407104	A	G
4	4407148	A	G
4	4407488	G	C
4	4407856	T	C
4	4408946	G	C
4	4409132	T	C
4	4409329	C	A
4	4409499	C	T
4	4409533	C	T
4	4409587	A	T
4	4409619	G	A
4	4409851	T	C
4	4409873	T	G
4	4409896	T	A
4	4410346	C	A
4	4412020	A	G
4	4412312	C	T
4	4415350	A	G
4	4415485	T	C
4	4415613	C	T
4	4415687	G	T
4	4415707	A	G
4	4415855	C	A
4	4417757	C	T
4	4437925	C	A
4	4438273	T	G
4	4440029	A	C
4	4440454	T	G
4	4440921	G	A
4	4442466	T	C
4	4442834	A	T
4	4444678	C	T
4	4445455	A	G
4	4454566	A	G
4	4454930	A	G
4	4456170	T	C
4	4456199	A	G
4	4456266	G	A
4	4456672	T	G
4	4457055	A	T
4	4457174	G	T
4	4457231	T	C
4	4457833	C	T
4	4460025	A	T
4	4460529	T	A
4	4499093	A	G
4	4499218	T	A
4	4501864	T	C
4	4510859	G	T
4	4511504	C	A
4	4512598	T	C
4	4512944	A	G
4	4526487	A	G
4	4526831	G	A
4	4542322	A	G
4	4544709	A	G
4	4545969	T	C
4	4546508	G	A
4	4546700	G	A
4	4556647	G	A
4	4568531	C	T
4	4568624	G	A
4	4590790	T	A
4	4592437	G	T
4	4595018	C	A
4	4595294	C	T
4	4595352	G	A
4	4598111	G	A
4	4598149	G	A
4	4646513	T	C
4	4659023	T	C
4	4659071	C	T
4	4660674	A	G
4	4660689	T	C
4	4664966	T	C
4	4664982	G	C
4	4665956	T	C
4	4669376	T	G
4	4670717	T	G
4	4670903	C	G
4	4671001	A	T
4	4686631	A	G
4	4686676	G	A
4	4688475	T	G
4	4690864	C	A
4	4694334	C	T
4	4706382	A	C
4	4706602	T	A
4	4706974	A	G
4	4715421	T	C
4	4715432	A	G
4	4716434	G	A
4	4716453	T	C
4	4716741	A	G
4	4716820	T	C
4	4716857	A	G
4	4716874	A	T
4	4718681	T	A
4	4718702	G	A
4	4718808	C	T
4	4719248	T	C
4	4723847	A	G
4	4724012	G	A
4	4725975	T	C
4	4726119	T	C
4	4726153	T	C
4	4726252	A	G
4	4726705	T	C
4	4727016	A	G
4	4727441	T	C
4	4727484	G	A
4	4727530	T	C
4	4727828	T	C
4	4728053	A	C
4	4728425	A	G
4	4730535	C	T
4	4739773	T	C
4	4740259	A	G
4	4740564	T	C
4	4744679	G	A
4	4745088	T	A
4	4745290	T	C
4	4746171	G	A
4	4751137	C	T
4	4753934	A	T
4	4758171	G	A
4	4758881	G	A
4	4759067	A	G
4	4765069	G	A
4	4766897	G	A
4	4773963	A	G
4	4774019	A	T
4	4774290	A	G
4	4774305	A	T
4	4774316	A	G
4	4774925	T	C
4	4775943	T	C
4	4777168	A	G
4	4779647	A	C
4	4791297	C	T
4	4792809	A	G
4	4799741	T	C
4	4801095	C	A
4	4808241	T	G
4	4809769	C	T
4	4819490	C	T
4	4868200	G	A
4	4868888	T	C
4	4872572	A	C
4	4897119	C	T
4	4897136	C	G
4	4897699	T	C
4	4917099	T	C
4	4917358	G	T
4	4934042	G	T
4	4937333	T	C
4	4941743	G	C
4	4941836	T	A
4	4988273	A	G
4	4998317	C	A
4	4999676	G	A
4	4999709	T	A
4	4999937	T	G
4	5000299	A	G
4	5000372	C	T
4	5000582	A	G
4	5000710	C	A
4	5000864	T	C
4	5000949	T	C
4	5001006	G	A
4	5001034	T	C
4	5001062	T	G
4	5001118	G	A
4	5001437	T	C
4	5001450	T	C
4	5001483	A	G
4	5001540	C	T
4	5003582	A	G
4	5004564	A	T
4	5010747	G	A
4	5011083	C	T
4	5011213	A	C
4	5011336	T	C
4	5011658	A	C
4	5012964	C	G
4	5012989	A	G
4	5025755	C	T
4	5026384	C	T
4	5026651	T	C
4	5026827	T	C
4	5027101	A	G
4	5027262	A	G
4	5027333	G	T
4	5027514	T	A
4	5027561	G	A
4	5027795	G	C
4	5027824	T	C
4	5030332	G	A
4	5031043	T	C
4	5031076	A	G
4	5031095	T	C
4	5031739	G	A
4	5031991	T	C
4	5033154	C	G
4	5033475	A	G
4	5033624	G	A
4	5034015	G	A
4	5034044	C	T
4	5037396	G	A
4	5044515	C	G
4	5045368	T	C
4	5045416	T	C
4	5049550	C	T
4	5049595	G	A
4	5049633	A	G
4	5049656	C	T
4	5049935	G	T
4	5056801	A	C
4	5056831	A	G
4	5058814	A	T
4	5058837	A	T
4	5063873	T	C
4	5067301	A	G
4	5069885	G	A
4	5069896	T	C
4	5070774	G	A
4	5070878	A	G
4	5071178	G	A
4	5071229	C	T
4	5071526	T	G
4	5071554	A	G
4	5071589	T	A
4	5072995	T	G
4	5090293	G	C
4	5091102	A	G
4	5092102	G	A
4	5095978	T	C
4	5099712	G	A
4	5102658	G	A
4	5102709	C	T
4	5102757	T	G
4	5105483	G	C
4	5105537	T	G
4	5105921	T	C
4	5108961	T	A
4	5109179	G	T
4	5109219	A	T
4	5110104	T	A
4	5112577	T	C
4	5120008	C	T
4	5120963	A	T
4	5121418	C	T
4	5122076	T	G
4	5123978	G	T
4	5124471	G	A
4	5124963	T	C
4	5131029	C	G
4	5131065	G	A
4	5131204	A	G
4	5131654	T	C
4	5139772	T	C
4	5140987	T	C
4	5141003	T	C
4	5155279	A	G
4	5163880	G	A
4	5167334	G	T
4	5167718	C	T
4	5167752	G	A
4	5167810	T	A
4	5175988	C	T
4	5182316	C	T
4	5182591	A	G
4	5182910	A	C
4	5182953	A	T
4	5183434	C	T
4	5184116	A	G
4	5184145	C	A
4	5186290	C	G
4	5186408	T	G
4	5191754	C	A
4	5192139	A	G
4	5192533	A	G
4	5211364	T	G
4	5256057	A	G
4	5289622	A	G
4	5294283	G	A
4	5295791	G	A
4	5297224	T	C
4	5297543	C	A
4	5297581	A	G
4	5297651	T	A
4	5298674	A	G
4	5298926	T	C
4	5299361	T	C
4	5300113	A	T
4	5301955	T	G
4	5302243	T	C
4	5302838	T	C
4	5302854	G	A
4	5303376	C	T
4	5305179	G	A
4	5322991	C	G
4	5323032	G	A
4	5323047	G	A
4	5333027	A	G
4	5333057	G	C
4	5378143	C	T
4	5416223	C	T
4	5417227	T	C
4	5417736	C	T
4	5417748	C	T
4	5417770	A	G
4	5435789	T	C
4	5442943	C	T
4	5460902	G	A
4	5465953	A	G
4	5466392	A	G
4	5468358	C	T
4	5468690	A	G
4	5469624	T	C
4	5470145	G	A
4	5470288	T	C
4	5470445	A	G
4	5470648	T	A
4	5471926	T	G
4	5479393	C	T
4	5479441	T	C
4	5481435	G	A
4	5482791	A	G
4	5483127	G	A
4	5486424	T	G
4	5489711	G	A
4	5493045	C	T
4	5493319	T	C
4	5494383	A	G
4	5499891	C	T
4	5500767	A	G
4	5500808	A	T
4	5500867	A	G
4	5502238	C	T
4	5502293	C	T
4	5505153	A	T
4	5505410	G	A
4	5505798	G	T
4	5520289	T	C
4	5520612	A	G
4	5523355	A	G
4	5528382	G	A
4	5528414	T	G
4	5528674	A	G
4	5528759	C	T
4	5528972	T	C
4	5529002	A	G
4	5529048	A	G
4	5529070	T	G
4	5529137	C	T
4	5529435	C	T
4	5529481	A	T
4	5529558	C	T
4	5529579	A	C
4	5529702	A	G
4	5532682	A	G
4	5532763	C	T
4	5532790	G	A
4	5532937	G	A
4	5534951	A	G
4	5540971	C	T
4	5542904	T	C
4	5543276	G	A
4	5543313	A	C
4	5543390	A	C
4	5543421	T	C
4	5543899	C	T
4	5544332	A	T
4	5559418	A	C
4	5559436	A	G
4	5559474	C	T
4	5559731	A	G
4	5563919	A	G
4	5564528	A	C
4	5565321	G	C
4	5569373	G	T
4	5569811	A	G
4	5569944	G	T
4	5569962	T	C
4	5572670	C	A
4	5573855	C	T
4	5573914	T	C
4	5573931	C	T
4	5574032	T	C
4	5580169	A	G
4	5580332	T	C
4	5580770	T	A
4	5582321	T	C
4	5592786	A	G
4	5592929	A	C
4	5593499	C	T
4	5593927	T	C
4	5593962	T	G
4	5595624	T	C
4	5600694	C	T
4	5606636	A	T
4	5607472	C	T
4	5610166	T	C
4	5613968	T	C
4	5614475	A	C
4	5615364	C	T
4	5616527	A	G
4	5620260	A	G
4	5620376	C	T
4	5620499	T	C
4	5621791	C	T
4	5622425	A	T
4	5622439	T	G
4	5623794	T	G
4	5625104	C	T
4	5627845	T	C
4	5636119	T	C
4	5637180	T	A
4	5638598	T	A
4	5638864	A	G
4	5638900	A	G
4	5643053	C	T
4	5643361	C	T
4	5643382	T	C
4	5647785	T	C
4	5648085	A	C
4	5649308	G	A
4	5657792	G	A
4	5658065	T	C
4	5658605	C	T
4	5658653	A	T
4	5658692	T	C
4	5659573	T	C
4	5660033	T	C
4	5660235	T	C
4	5660433	G	A
4	5661242	A	G
4	5661531	G	A
4	5661682	T	A
4	5663708	T	C
4	5663729	G	A
4	5663986	T	C
4	5664157	A	T
4	5664604	T	C
4	5664684	C	A
4	5664786	G	T
4	5664947	G	A
4	5665083	A	T
4	5665143	A	G
4	5665157	G	A
4	5665244	A	C
4	5674914	C	T
4	5675468	C	T
4	5678120	C	T
4	5678151	C	T
4	5682758	T	C
4	5683002	G	T
4	5683054	G	A
4	5683095	G	T
4	5683302	A	G
4	5685695	C	T
4	5689259	T	C
4	5730668	G	A
4	5732217	A	C
4	5732232	T	C
4	5732256	A	T
4	5732271	T	C
4	5732346	G	C
4	5781733	A	G
4	5786697	T	C
4	5787093	C	T
4	5787353	A	T
4	5792077	T	C
4	5792136	T	C
4	5792153	T	C
4	5792461	T	G
4	5793501	G	A
4	5796863	C	T
4	5797248	C	T
4	5797294	G	C
4	5797325	A	G
4	5797343	T	C
4	5801519	T	G
4	5804607	G	T
4	5805121	T	C
4	5807527	A	G
4	5807844	A	G
4	5807944	T	C
4	5810084	C	T
4	5813516	G	A
4	5813550	T	C
4	5816502	C	G
4	5816515	C	T
4	5816605	A	C
4	5816791	A	G
4	5816810	C	T
4	5816827	C	T
4	5818015	T	C
4	5818118	G	A
4	5822275	C	T
4	5822504	G	A
4	5822519	T	C
4	5822577	C	T
4	5822637	T	C
4	5822734	T	G
4	5822762	A	G
4	5822867	A	T
4	5822881	C	T
4	5822946	G	A
4	5822989	G	T
4	5823167	A	G
4	5823277	C	T
4	5823567	T	C
4	5824229	C	T
4	5824386	C	T
4	5824607	G	T
4	5824639	T	C
4	5824675	T	C
4	5826257	G	A
4	5826841	G	C
4	5826887	T	G
4	5826924	C	T
4	5827217	T	C
4	5836071	C	T
4	5836083	G	A
4	5836590	C	T
4	5836605	A	T
4	5836621	G	A
4	5836776	A	T
4	5837927	C	G
4	5837943	G	A
4	5838319	T	C
4	5838956	T	A
4	5838974	G	A
4	5840346	G	A
4	5846230	T	C
4	5860953	A	G
4	5861008	A	T
4	5861371	A	G
4	5861430	C	T
4	5914045	T	C
4	5916965	A	G
4	5917763	T	C
4	5917815	T	C
4	5917904	A	G
4	5919407	A	C
4	5921189	C	T
4	5921278	T	C
4	5921569	A	G
4	5922278	A	C
4	5922541	G	A
4	5922597	C	T
4	5922933	T	C
4	5922962	C	T
4	5924859	C	T
4	5927340	A	C
4	5927797	G	T
4	5928852	C	T
4	5928908	G	A
4	5929538	C	T
4	5930395	C	T
4	5931293	T	C
4	5931325	T	C
4	5931781	G	A
4	5934592	G	A
4	5936371	T	C
4	5936397	G	C
4	5952681	A	G
4	5954696	C	G
4	5968515	A	G
4	5968541	G	A
4	5970212	A	G
4	5970289	C	T
4	5972060	G	A
4	5972399	T	G
4	5972584	C	T
4	5972745	T	C
4	5972769	G	A
4	5972824	T	C
4	5973757	T	C
4	5973807	T	C
4	5973991	C	T
4	5974131	A	G
4	5974158	G	A
4	5974807	G	A
4	5974839	G	A
4	5975016	T	A
4	5975031	C	T
4	5975075	C	G
4	5975119	T	C
4	5975149	G	A
4	5975210	A	T
4	5975379	T	C
4	5975400	A	C
4	5976438	G	C
4	5978872	C	T
4	5979221	C	T
4	5979237	C	G
4	5979262	T	G
4	5979826	T	C
4	5980022	C	T
4	5980169	G	C
4	5980343	A	G
4	5980369	A	G
4	5986129	A	G
4	5986513	A	T
4	5986645	C	T
4	5998155	A	T
4	6007649	G	A
4	6008693	T	A
4	6008715	G	A
4	6009488	A	G
4	6010572	G	A
4	6028480	A	G
4	6028533	G	A
4	6028546	G	T
4	6029163	T	A
4	6029177	C	A
4	6039434	C	G
4	6039523	A	G
4	6039574	T	G
4	6039703	A	C
4	6039876	T	C
4	6042389	C	T
4	6044429	A	C
4	6046410	G	C
4	6046916	C	T
4	6047215	A	G
4	6047365	T	C
4	6047439	A	G
4	6047475	C	G
4	6047542	T	C
4	6047580	C	G
4	6047670	G	A
4	6047750	A	T
4	6049959	A	G
4	6050042	A	G
4	6052420	C	T
4	6054553	T	A
4	6058813	A	G
4	6061316	C	T
4	6061337	G	A
4	6070188	T	C
4	6090263	A	T
4	6095302	T	C
4	6095830	C	T
4	6101370	G	A
4	6101740	C	T
4	6101767	T	C
4	6101892	T	C
4	6102056	C	G
4	6102236	T	C
4	6102377	A	G
4	6102612	A	G
4	6102901	C	T
4	6103756	T	A
4	6103797	A	G
4	6133973	A	T
4	6135259	T	C
4	6135946	C	T
4	6138253	G	C
4	6141493	T	C
4	6141510	G	A
4	6146940	T	C
4	6167919	G	A
4	6167961	T	C
4	6167993	C	T
4	6169126	G	A
4	6169180	T	C
4	6169497	A	G
4	6191061	A	G
4	6191080	T	C
4	6191358	T	A
4	6191383	G	A
4	6191708	A	G
4	6191798	G	A
4	6191824	A	G
4	6192018	C	T
4	6192063	A	G
4	6200143	G	A
4	6200721	A	C
4	6201739	G	A
4	6201805	C	T
4	6204015	A	G
4	6205230	C	T
4	6205603	A	T
4	6206006	T	C
4	6206590	T	C
4	6211858	A	G
4	6211953	A	G
4	6214872	T	G
4	6215266	C	G
4	6215298	G	A
4	6215387	C	T
4	6215535	G	A
4	6215931	A	G
4	6225178	G	A
4	6225620	A	T
4	6230117	G	A
4	6230243	A	G
4	6230970	A	G
4	6230988	T	G
4	6231012	G	A
4	6231683	G	T
4	6243735	C	T
4	6245991	A	G
4	6247579	T	C
4	6247637	T	C
4	6248770	A	G
4	6249233	G	A
4	6249657	A	C
4	6251080	C	T
4	6251110	A	C
4	6251939	T	A
4	6252462	A	G
4	6252767	A	G
4	6252788	T	A
4	6253329	G	A
4	6255701	G	A
4	6255916	T	C
4	6255952	T	C
4	6256197	C	T
4	6257094	C	T
4	6257128	G	C
4	6267547	G	A
4	6273207	G	A
4	6273916	C	A
4	6274256	G	C
4	6274305	G	A
4	6275460	C	G
4	6347170	G	A
4	6350959	A	G
4	6351021	T	C
4	6365209	G	A
4	6365651	T	C
4	6366011	G	A
4	6366157	T	C
4	6366430	T	C
4	6368397	T	C
4	6369392	G	T
4	6370954	G	A
4	6372099	G	A
4	6372141	C	T
4	6373095	C	T
4	6376815	A	C
4	6379153	A	C
4	6379196	C	T
4	6379271	G	T
4	6379585	A	G
4	6380052	G	A
4	6382356	G	T
4	6382867	G	A
4	6383375	A	G
4	6383480	G	A
4	6384123	G	T
4	6385738	A	G
4	6393570	A	G
4	6393592	A	C
4	6393813	G	A
4	6394272	A	T
4	6394361	A	G
4	6396593	C	T
4	6397182	T	A
4	6402460	A	G
4	6403766	A	C
4	6403882	C	T
4	6403992	T	C
4	6404123	A	T
4	6404151	A	T
4	6404235	T	C
4	6406496	C	A
4	6406603	G	A
4	6408313	A	G
4	6408522	A	G
4	6409082	C	T
4	6409110	C	A
4	6409154	G	A
4	6409366	A	G
4	6410866	G	A
4	6410943	T	A
4	6411253	T	C
4	6411302	A	G
4	6411574	C	T
4	6411602	T	C
4	6414698	G	A
4	6417329	T	C
4	6417348	G	A
4	6417438	G	A
4	6417450	T	C
4	6417949	T	C
4	6418773	A	G
4	6419249	A	G
4	6419303	T	G
4	6419367	A	G
4	6419521	T	C
4	6419568	T	C
4	6419702	T	C
4	6419729	G	A
4	6419740	T	C
4	6420038	C	A
4	6425778	A	G
4	6425803	G	A
4	6426065	A	G
4	6426188	T	C
4	6428237	C	T
4	6429314	T	G
4	6429332	T	A
4	6429406	G	A
4	6429560	G	T
4	6429731	A	G
4	6438308	G	A
4	6451567	G	A
4	6451894	A	C
4	6453619	C	A
4	6454768	A	G
4	6460052	C	T
4	6462101	T	G
4	6462568	G	A
4	6462980	T	C
4	6465583	G	A
4	6465783	T	C
4	6465797	C	T
4	6465886	A	G
4	6466188	C	T
4	6466201	T	C
4	6474757	A	G
4	6474954	G	T
4	6478042	G	A
4	6478293	A	G
4	6478334	T	A
4	6478634	C	T
4	6479462	C	A
4	6479755	T	C
4	6479979	T	C
4	6479994	C	T
4	6480025	A	T
4	6480282	G	A
4	6481824	A	C
4	6483284	G	A
4	6484507	T	A
4	6485125	A	T
4	6490892	T	C
4	6491879	C	A
4	6491938	G	A
4	6492211	G	A
4	6492443	C	T
4	6492855	G	A
4	6494465	A	G
4	6494587	T	A
4	6498249	C	T
4	6505647	T	C
4	6506856	A	G
4	6512697	A	C
4	6513112	A	G
4	6514038	G	A
4	6514499	C	A
4	6514555	C	A
4	6515542	G	A
4	6516735	C	T
4	6516898	T	C
4	6530917	T	C
4	6532286	T	C
4	6533455	C	T
4	6533471	G	A
4	6533534	T	C
4	6533894	G	A
4	6534217	A	T
4	6534937	T	C
4	6535591	A	G
4	6535623	C	T
4	6538377	A	G
4	6539590	A	T
4	6540865	C	A
4	6540886	A	G
4	6541240	G	A
4	6541286	C	T
4	6541862	A	T
4	6541890	A	G
4	6542224	T	C
4	6543591	A	T
4	6543698	A	G
4	6543916	T	G
4	6544125	G	A
4	6544143	C	T
4	6544404	T	G
4	6544592	A	G
4	6544903	A	G
4	6544947	C	T
4	6545304	C	T
4	6545341	T	C
4	6572081	T	C
4	6572848	C	A
4	6573176	T	C
4	6573257	G	A
4	6573271	G	A
4	6573600	C	T
4	6573620	A	G
4	6573900	G	C
4	6574246	C	G
4	6574393	A	T
4	6574459	A	G
4	6574688	C	G
4	6576137	T	G
4	6577150	A	G
4	6577453	G	C
4	6577547	C	T
4	6577891	T	C
4	6584090	C	T
4	6594519	C	A
4	6594816	T	C
4	6597802	T	G
4	6599308	A	G
4	6599588	T	C
4	6614314	C	T
4	6614742	G	A
4	6615077	A	G
4	6615127	C	G
4	6618999	A	G
4	6619023	T	A
4	6619206	C	A
4	6619454	C	T
4	6619580	G	C
4	6619823	A	C
4	6619914	C	A
4	6621527	A	G
4	6621707	T	C
4	6621746	T	C
4	6621849	G	A
4	6622206	T	C
4	6635127	G	A
4	6638971	C	T
4	6639225	A	G
4	6639282	A	G
4	6639350	C	T
4	6639389	T	C
4	6639437	C	T
4	6639575	G	A
4	6639601	A	C
4	6639714	C	A
4	6639756	A	T
4	6639854	A	G
4	6639909	C	G
4	6639960	G	A
4	6640016	C	T
4	6640242	C	T
4	6640344	A	G
4	6641955	C	T
4	6663946	C	T
4	6679608	G	A
4	6680625	A	C
4	6681805	C	T
4	6683484	A	T
4	6683977	C	G
4	6684163	C	A
4	6685041	T	G
4	6685108	A	C
4	6685258	A	C
4	6685299	G	A
4	6685428	A	G
4	6689459	G	A
4	6689506	A	T
4	6692845	G	A
4	6692909	C	A
4	6697527	T	A
4	6827212	C	G
4	6834671	T	A
4	6837803	T	C
4	6901616	A	G
4	6901793	C	A
4	6902007	A	G
4	6903534	A	G
4	6906394	G	A
4	6906609	G	A
4	6906627	C	A
4	6906641	C	T
4	6907261	G	A
4	6907306	A	G
4	6908738	A	G
4	6912015	G	A
4	6914323	C	T
4	6914723	T	A
4	6915131	A	G
4	6915263	G	C
4	6915286	G	T
4	6915505	A	T
4	6915523	A	G
4	6916253	G	A
4	6916624	A	T
4	6924607	A	G
4	6934532	T	G
[truncated: 13,278 more rows]

## Sheet: Chr.5
Supplementary Dataset 1. High quality SNPs identified between 93-11 and W2014 across 12 chromosomes.
Chrom.	Location	93-11	W2014
5	6591	T	C
5	31727	A	T
5	34596	T	C
5	36405	A	G
5	37072	G	A
5	37127	C	A
5	38662	T	A
5	38853	A	T
5	38991	T	C
5	39314	G	A
5	40120	G	A
5	44596	T	C
5	50395	A	G
5	50925	G	T
5	50936	G	A
5	56702	T	C
5	59877	T	C
5	61799	A	G
5	62145	G	A
5	63509	G	A
5	63892	C	T
5	67128	G	A
5	67555	T	C
5	67614	G	C
5	70303	C	T
5	70355	A	G
5	70520	A	G
5	75690	G	A
5	78050	C	T
5	78705	T	C
5	82538	C	A
5	85700	G	A
5	86045	G	A
5	88452	C	G
5	90170	A	C
5	92373	C	A
5	92476	G	T
5	92962	T	C
5	95678	A	G
5	95805	T	C
5	96047	A	T
5	96410	T	C
5	97988	T	C
5	98788	T	C
5	98803	G	A
5	98828	C	T
5	100957	T	G
5	101136	A	G
5	101605	A	G
5	120516	A	T
5	124010	T	A
5	124194	G	T
5	128570	A	T
5	130766	A	G
5	130977	G	A
5	131586	C	G
5	131730	A	G
5	132203	A	C
5	132538	G	A
5	133900	A	G
5	133954	T	A
5	134058	A	G
5	134458	T	C
5	137700	A	G
5	138554	A	C
5	141209	A	C
5	141264	C	A
5	141332	T	A
5	142631	C	T
5	142814	C	G
5	146136	C	T
5	146262	A	T
5	146274	T	G
5	147160	T	C
5	148241	A	G
5	152592	G	A
5	153196	G	A
5	156093	A	T
5	156368	A	G
5	156837	T	A
5	157710	T	C
5	158279	T	C
5	158424	C	T
5	160057	C	G
5	163841	C	T
5	164213	C	T
5	165247	A	G
5	165435	C	G
5	165829	T	C
5	170636	G	A
5	177532	G	T
5	177568	C	T
5	178831	T	C
5	179062	C	T
5	180044	T	C
5	180090	A	G
5	180534	C	A
5	182068	G	A
5	183604	T	C
5	183904	G	A
5	186491	C	G
5	186718	G	A
5	187411	T	G
5	188276	C	T
5	189661	G	A
5	189699	G	A
5	189746	A	G
5	192776	C	A
5	192969	G	T
5	193779	G	C
5	194007	C	T
5	194348	G	C
5	202165	T	C
5	203479	A	G
5	204145	A	G
5	204623	T	A
5	212236	A	C
5	212258	A	C
5	212429	T	C
5	212694	T	C
5	213166	T	A
5	216763	C	T
5	216856	A	T
5	218441	A	G
5	220117	A	C
5	251817	A	G
5	253845	C	T
5	255251	G	A
5	256108	A	G
5	256645	A	T
5	258806	G	C
5	261365	C	T
5	263065	A	G
5	263076	T	C
5	263416	C	G
5	263493	T	C
5	264377	C	T
5	277257	G	T
5	281676	T	C
5	283705	C	G
5	283795	G	T
5	285070	G	A
5	286776	T	G
5	288368	A	G
5	292586	A	T
5	293263	C	T
5	293340	G	A
5	296351	C	T
5	296788	A	C
5	302272	C	T
5	302769	G	A
5	302872	G	T
5	302968	T	C
5	302990	A	T
5	303761	C	T
5	303933	C	G
5	306202	G	A
5	307184	G	A
5	307974	G	A
5	308682	C	T
5	309844	T	C
5	311370	A	T
5	311554	A	G
5	311601	G	A
5	312057	A	T
5	312225	T	C
5	312763	C	T
5	313160	G	A
5	318443	C	T
5	322744	A	T
5	337301	C	A
5	340777	G	C
5	342561	C	T
5	342843	G	T
5	345542	T	C
5	347088	A	G
5	353965	C	G
5	354299	T	C
5	355417	T	A
5	358051	G	A
5	358160	T	C
5	358517	T	C
5	363972	G	A
5	364362	A	C
5	364844	A	G
5	368836	A	T
5	368859	C	A
5	368891	T	C
5	372981	T	C
5	373830	G	T
5	373845	G	A
5	373955	A	G
5	374417	G	A
5	374590	A	G
5	374723	T	A
5	376610	C	G
5	412249	T	C
5	412583	G	C
5	412726	C	G
5	412850	G	A
5	413426	T	C
5	414122	A	G
5	414751	C	G
5	415153	G	A
5	416971	A	G
5	419612	G	A
5	424032	G	A
5	425498	G	A
5	425580	G	A
5	426022	G	A
5	426422	G	A
5	427798	T	C
5	428436	G	T
5	429072	T	C
5	429654	C	G
5	431322	G	A
5	431688	G	A
5	435141	A	G
5	435278	A	G
5	435307	G	A
5	435663	T	C
5	436063	G	A
5	436102	T	A
5	436131	A	T
5	438733	C	T
5	439566	G	A
5	439607	T	C
5	439751	T	C
5	439801	A	G
5	439823	G	T
5	439950	G	A
5	440701	T	C
5	443086	A	T
5	443125	G	T
5	444311	C	G
5	446786	G	C
5	446904	C	T
5	447254	G	A
5	447654	A	G
5	448766	T	C
5	450553	C	T
5	451078	A	C
5	453777	A	G
5	453796	A	G
5	455585	A	C
5	455889	T	C
5	457500	A	T
5	459902	A	G
5	460901	T	C
5	462118	A	G
5	463077	A	G
5	463357	T	C
5	463374	A	C
5	463450	T	C
5	463463	A	G
5	466214	C	T
5	466277	A	G
5	466780	A	G
5	466984	T	C
5	467003	G	A
5	467100	G	C
5	467119	A	G
5	467178	T	C
5	467447	A	G
5	467595	A	G
5	467665	G	A
5	473002	C	T
5	474771	G	C
5	475880	C	T
5	476731	A	C
5	480490	G	A
5	481058	A	G
5	481905	A	T
5	482505	T	A
5	483820	C	T
5	484322	T	C
5	486077	G	T
5	488449	A	G
5	491827	A	G
5	497341	A	G
5	499504	A	G
5	501155	T	G
5	502497	G	A
5	502656	T	C
5	503257	A	G
5	503713	T	C
5	503848	G	A
5	503899	A	C
5	503965	C	G
5	503982	C	T
5	504219	A	G
5	508097	T	C
5	514524	T	G
5	518090	C	T
5	519542	T	C
5	519939	A	T
5	520111	C	T
5	521352	C	T
5	521772	C	T
5	524948	G	A
5	525234	A	G
5	525328	C	T
5	528718	G	A
5	529447	T	C
5	529519	T	C
5	536205	C	A
5	546254	T	C
5	547465	C	T
5	547548	C	T
5	547696	T	C
5	549468	T	A
5	552829	T	C
5	554608	G	T
5	556945	G	A
5	558142	G	A
5	561160	G	A
5	561900	T	C
5	562350	G	A
5	565196	A	T
5	569470	G	A
5	569551	A	C
5	569692	G	A
5	570070	A	C
5	570256	C	T
5	570634	C	T
5	570909	T	C
5	571108	A	G
5	571720	C	G
5	576159	C	T
5	578306	A	G
5	579291	T	C
5	580213	C	T
5	591476	T	C
5	592471	G	A
5	594462	C	T
5	594692	G	C
5	596060	C	A
5	597063	A	G
5	597076	C	T
5	597210	T	A
5	603230	C	A
5	606129	C	T
5	608460	T	C
5	635202	G	A
5	636288	T	G
5	636512	G	A
5	636593	A	G
5	637445	G	A
5	639485	T	C
5	641393	C	T
5	642108	A	C
5	646829	A	T
5	654472	C	T
5	655232	T	C
5	655725	C	A
5	655815	T	C
5	655857	T	C
5	656546	A	C
5	656576	A	T
5	660285	C	G
5	661441	A	G
5	663316	G	A
5	686457	A	C
5	686983	G	A
5	687031	T	A
5	688056	A	C
5	692124	T	C
5	694894	T	A
5	695388	A	C
5	695886	A	C
5	696070	G	C
5	696549	A	G
5	697926	T	C
5	698080	A	G
5	699012	T	C
5	702168	T	C
5	704606	A	T
5	708962	A	G
5	710003	T	C
5	717137	G	A
5	717434	T	C
5	717982	A	G
5	719157	C	T
5	723131	A	G
5	723203	C	T
5	723635	G	T
5	723825	A	G
5	724162	G	A
5	724178	C	T
5	725186	T	C
5	735328	A	G
5	739228	C	T
5	740758	A	C
5	741132	A	G
5	742254	G	A
5	742977	T	C
5	747559	T	C
5	749663	A	G
5	749695	T	C
5	749809	T	C
5	752215	C	T
5	752320	T	C
5	752898	A	G
5	755747	G	A
5	755786	G	A
5	755824	G	A
5	757012	C	G
5	760863	A	T
5	764251	G	C
5	766538	C	T
5	767223	T	A
5	767244	T	A
5	768373	T	C
5	768788	T	C
5	778823	A	G
5	779419	C	A
5	783330	T	A
5	785364	A	C
5	786342	C	T
5	786707	A	G
5	786871	T	C
5	788086	C	A
5	789080	T	C
5	789976	C	T
5	790147	A	G
5	790455	A	G
5	793521	T	A
5	794504	G	A
5	794631	T	A
5	795337	A	G
5	799518	A	G
5	801029	A	G
5	801148	G	A
5	801192	A	C
5	801319	T	A
5	807587	T	C
5	807618	A	C
5	807633	A	C
5	808972	C	T
5	809298	G	A
5	810283	A	G
5	813824	A	G
5	816891	T	A
5	816914	T	C
5	817582	T	G
5	818898	A	G
5	819547	C	T
5	823462	A	C
5	823655	G	A
5	834996	G	T
5	838484	T	G
5	838689	A	G
5	839254	C	T
5	839564	G	A
5	840262	A	T
5	840783	A	G
5	844732	T	C
5	845419	A	G
5	846675	T	C
5	855986	C	T
5	856020	T	G
5	859064	C	T
5	861610	C	T
5	864356	T	A
5	864700	C	A
5	867170	G	A
5	867219	C	G
5	867560	A	G
5	867575	C	G
5	868868	T	G
5	871927	A	T
5	873086	C	T
5	873265	G	T
5	875318	A	G
5	876181	G	A
5	877429	T	C
5	877757	A	C
5	881929	A	G
5	882053	G	A
5	882064	A	G
5	882384	C	T
5	882399	A	G
5	882416	G	A
5	882430	G	A
5	887052	A	T
5	887118	T	C
5	887425	C	A
5	887458	A	G
5	887480	G	A
5	887524	C	T
5	888181	T	C
5	888360	A	G
5	888690	A	G
5	890830	A	C
5	891636	G	A
5	892441	T	C
5	894160	A	G
5	894175	A	G
5	897030	T	C
5	899979	G	A
5	900098	C	G
5	903058	A	C
5	906225	C	T
5	912091	T	C
5	912102	A	G
5	912477	G	A
5	912490	C	T
5	925555	T	C
5	925997	T	C
5	927123	T	C
5	927752	A	C
5	928042	C	T
5	931922	G	A
5	932186	T	A
5	933287	T	C
5	933693	A	G
5	933902	G	A
5	936518	A	G
5	940978	A	C
5	941583	A	T
5	943354	A	G
5	944152	C	T
5	944766	A	G
5	945149	T	C
5	947936	A	T
5	947952	A	G
5	948572	T	C
5	951075	C	G
5	951180	A	C
5	951912	G	A
5	958014	G	A
5	958061	G	A
5	960358	T	A
5	962439	G	A
5	962454	C	T
5	962619	G	T
5	962947	C	T
5	963477	T	C
5	965236	C	A
5	965536	C	T
5	966192	A	G
5	966206	C	T
5	966291	T	C
5	966307	T	C
5	967025	G	T
5	979837	G	A
5	986484	T	C
5	995708	T	C
5	995748	A	T
5	1002329	C	T
5	1002513	G	A
5	1005277	A	C
5	1005494	G	A
5	1005584	T	C
5	1005680	T	G
5	1006368	T	A
5	1006428	A	G
5	1011561	T	G
5	1012077	G	T
5	1014587	T	G
5	1016330	C	T
5	1019897	A	G
5	1021965	G	A
5	1022092	G	A
5	1026491	T	A
5	1028255	A	G
5	1028466	T	C
5	1028576	A	T
5	1036136	C	G
5	1038366	A	G
5	1039774	T	C
5	1040665	G	A
5	1041370	C	T
5	1041383	G	T
5	1044923	A	G
5	1045521	T	A
5	1045594	G	C
5	1045857	G	A
5	1046009	A	T
5	1047906	A	G
5	1053542	C	T
5	1054457	T	G
5	1054955	T	A
5	1055339	G	A
5	1055730	G	A
5	1055746	G	A
5	1057562	C	T
5	1057773	T	C
5	1059855	G	A
5	1059928	C	G
5	1062725	C	T
5	1064737	A	T
5	1065535	T	A
5	1066246	A	C
5	1066686	T	C
5	1067183	C	T
5	1072446	T	C
5	1075152	C	T
5	1076736	A	G
5	1077184	A	G
5	1077602	A	T
5	1079285	C	T
5	1082218	T	C
5	1082233	G	C
5	1082459	A	G
5	1082828	C	T
5	1083697	C	G
5	1083935	T	C
5	1085035	T	C
5	1085110	G	T
5	1085234	T	C
5	1085486	T	C
5	1085649	T	C
5	1087056	G	T
5	1088552	A	T
5	1090546	T	C
5	1104244	C	T
5	1105829	G	A
5	1105865	A	G
5	1106815	C	G
5	1111646	C	A
5	1116175	A	G
5	1116273	C	T
5	1116500	C	T
5	1116561	T	A
5	1117561	A	T
5	1119335	C	T
5	1123356	T	C
5	1123702	T	C
5	1123963	C	T
5	1124118	A	G
5	1127074	T	C
5	1127431	T	C
5	1129441	C	T
5	1129769	G	C
5	1130018	G	T
5	1131626	A	G
5	1132448	T	G
5	1136269	T	A
5	1136965	A	G
5	1136996	T	C
5	1137466	A	G
5	1137829	C	G
5	1137858	A	G
5	1137988	A	G
5	1138389	G	A
5	1138470	A	G
5	1138613	G	A
5	1138868	G	A
5	1140424	T	C
5	1144020	A	G
5	1145475	T	G
5	1145895	C	T
5	1145946	C	G
5	1145974	C	T
5	1153151	C	T
5	1157634	G	A
5	1158008	A	G
5	1158564	C	T
5	1159061	C	T
5	1164872	C	T
5	1169421	A	T
5	1170477	T	C
5	1171612	G	T
5	1172215	G	A
5	1172368	C	G
5	1172834	A	G
5	1176579	C	T
5	1176594	G	A
5	1177684	T	A
5	1178098	A	G
5	1182279	G	A
5	1183423	G	C
5	1188094	A	G
5	1195721	G	A
5	1195844	A	C
5	1196625	A	G
5	1196664	A	G
5	1197860	G	A
5	1200180	G	C
5	1204935	T	C
5	1225314	A	G
5	1227396	T	C
5	1227457	G	A
5	1227796	A	T
5	1227833	C	T
5	1229850	A	T
5	1229903	T	A
5	1230065	C	T
5	1230305	T	C
5	1230455	C	G
5	1231198	G	T
5	1231307	G	A
5	1235426	T	A
5	1236878	A	T
5	1236889	C	T
5	1236911	T	C
5	1236948	C	T
5	1236972	T	C
5	1236985	A	G
5	1237061	A	G
5	1237344	C	T
5	1241734	G	C
5	1244065	G	A
5	1246534	C	T
5	1256459	T	C
5	1256970	T	A
5	1258051	G	T
5	1259503	G	A
5	1259524	T	C
5	1259554	C	T
5	1261270	C	T
5	1263588	G	A
5	1268545	T	G
5	1272547	A	C
5	1272635	T	C
5	1273772	A	T
5	1274013	G	A
5	1275725	G	T
5	1276682	C	G
5	1277694	T	A
5	1282873	T	G
5	1284836	C	T
5	1289791	G	T
5	1291035	T	C
5	1291240	G	A
5	1293142	A	G
5	1294519	T	C
5	1299755	G	A
5	1301153	A	G
5	1312371	A	G
5	1312506	A	G
5	1313106	T	C
5	1313169	T	C
5	1313228	C	T
5	1314027	T	C
5	1317410	A	G
5	1317430	C	T
5	1317519	A	C
5	1318240	T	C
5	1318295	C	A
5	1319429	A	T
5	1319483	G	A
5	1319607	C	T
5	1319675	T	C
5	1319815	G	C
5	1321451	A	G
5	1321786	G	A
5	1356177	C	T
5	1401599	C	T
5	1403633	T	C
5	1416570	G	T
5	1419874	C	G
5	1419924	A	G
5	1420201	G	A
5	1421057	G	T
5	1421251	A	G
5	1421551	T	C
5	1426517	T	C
5	1428053	G	A
5	1428413	T	C
5	1431694	G	A
5	1433568	T	A
5	1433626	T	G
5	1435286	T	G
5	1436736	T	C
5	1436752	A	G
5	1437043	A	T
5	1437761	C	A
5	1438698	T	C
5	1438785	T	A
5	1439445	G	A
5	1439600	T	C
5	1444049	G	A
5	1444060	G	A
5	1446096	T	C
5	1446365	A	G
5	1448719	A	G
5	1449581	C	T
5	1449599	G	T
5	1449686	A	G
5	1449983	T	C
5	1450030	T	A
5	1452539	A	G
5	1458081	C	T
5	1458682	C	T
5	1458744	G	A
5	1459047	T	C
5	1459773	C	T
5	1460367	T	C
5	1461658	T	G
5	1461838	C	A
5	1467136	C	G
5	1467914	A	T
5	1467963	A	T
5	1469957	C	A
5	1470038	T	A
5	1470891	C	T
5	1471529	A	G
5	1474362	C	T
5	1474435	C	T
5	1476188	C	T
5	1476401	T	C
5	1476585	C	T
5	1477686	G	A
5	1477743	G	A
5	1479889	C	T
5	1481001	C	T
5	1481016	C	T
5	1484416	G	A
5	1484439	G	A
5	1485214	T	C
5	1485234	A	G
5	1485856	T	A
5	1486919	C	T
5	1487277	T	C
5	1487694	T	C
5	1488365	A	G
5	1488677	G	A
5	1488693	T	C
5	1488916	G	A
5	1489023	T	C
5	1492653	T	C
5	1493627	T	G
5	1493680	G	A
5	1495686	T	C
5	1496058	T	C
5	1496496	T	C
5	1500533	T	G
5	1500566	G	C
5	1502661	G	A
5	1502725	A	G
5	1503076	A	T
5	1503157	C	A
5	1506134	G	C
5	1506360	C	T
5	1512377	A	G
5	1512864	G	A
5	1513131	A	G
5	1513262	A	G
5	1513282	C	T
5	1513334	C	T
5	1513650	A	G
5	1514352	A	G
5	1516601	G	A
5	1516704	T	A
5	1517801	T	C
5	1518237	A	G
5	1519818	T	C
5	1519963	G	A
5	1522744	A	G
5	1531204	C	T
5	1533763	T	G
5	1534110	T	G
5	1535296	T	G
5	1535349	T	A
5	1537713	A	G
5	1538203	T	G
5	1539601	C	A
5	1541387	T	C
5	1543426	T	C
5	1554807	G	A
5	1555448	A	C
5	1556828	A	C
5	1556879	T	A
5	1558577	T	A
5	1558682	G	A
5	1559024	A	G
5	1565312	G	A
5	1565653	A	G
5	1571709	A	G
5	1573306	A	T
5	1573320	T	C
5	1573640	C	T
5	1575258	A	C
5	1618003	A	G
5	1653280	T	C
5	1654914	C	G
5	1654990	A	T
5	1656600	T	G
5	1656777	G	T
5	1657950	A	G
5	1660243	C	T
5	1660280	T	G
5	1660628	C	G
5	1660950	C	T
5	1660976	C	T
5	1661302	T	C
5	1666477	C	T
5	1666761	T	C
5	1669684	T	A
5	1669697	C	T
5	1669727	C	A
5	1671038	T	A
5	1673900	C	T
5	1675155	G	T
5	1676671	G	A
5	1677664	A	T
5	1677769	C	T
5	1677793	G	A
5	1678138	A	T
5	1680775	T	C
5	1680967	G	A
5	1681037	C	G
5	1682611	T	A
5	1683165	A	C
5	1683219	G	A
5	1683530	C	G
5	1683567	A	G
5	1699369	A	C
5	1701027	T	C
5	1703189	T	C
5	1718909	A	G
5	1719104	T	C
5	1719584	C	T
5	1719598	T	A
5	1719629	G	A
5	1719684	A	C
5	1724588	T	C
5	1728486	C	T
5	1728575	G	T
5	1731162	C	A
5	1731530	T	C
5	1731935	A	G
5	1736020	T	C
5	1736041	T	A
5	1736391	G	A
5	1736414	A	C
5	1736844	A	G
5	1736874	A	T
5	1737364	T	C
5	1741076	T	A
5	1743516	T	A
5	1743738	T	C
5	1744192	A	G
5	1744378	C	T
5	1747310	T	C
5	1747751	A	G
5	1753775	A	G
5	1754289	T	C
5	1754689	C	A
5	1754710	G	A
5	1762551	C	T
5	1764337	A	T
5	1785115	G	A
5	1797256	T	A
5	1797272	C	T
5	1797308	C	T
5	1804513	G	C
5	1804586	C	T
5	1840734	G	T
5	1862719	T	C
5	1863738	T	C
5	1865789	T	C
5	1865842	G	A
5	1866120	C	T
5	1869938	A	C
5	1870287	C	T
5	1870471	T	G
5	1870616	A	G
5	1871049	G	A
5	1871900	C	T
5	1876186	T	G
5	1877849	C	T
5	1877982	T	C
5	1881000	A	G
5	1881030	A	G
5	1881101	A	C
5	1881536	G	C
5	1884954	C	T
5	1885221	C	A
5	1885633	G	C
5	1885773	T	C
5	1887128	C	T
5	1887160	A	C
5	1887187	T	C
5	1889643	A	G
5	1889702	C	T
5	1890057	G	C
5	1890293	T	C
5	1892753	T	C
5	1893993	T	C
5	1898242	G	C
5	1898455	C	T
5	1899095	T	C
5	1899118	G	A
5	1900850	C	T
5	1900937	C	A
5	1902062	T	G
5	1902317	A	G
5	1902329	A	G
5	1908910	A	G
5	1909011	G	C
5	1911118	A	G
5	1918118	G	A
5	1919538	C	G
5	1923607	A	G
5	1924677	G	A
5	1924704	A	C
5	1924715	C	G
5	1935338	A	G
5	1966886	T	C
5	1967744	C	T
5	1970067	A	G
5	1972630	G	A
5	1972807	A	G
5	1972934	A	G
5	1973478	T	C
5	1973646	C	T
5	1973657	T	A
5	1974553	G	A
5	1975300	G	A
5	1977119	G	A
5	1991106	C	T
5	1991904	C	G
5	1995335	C	T
5	1995820	A	G
5	1996190	C	T
5	1998044	T	A
5	1998121	C	T
5	1998536	G	A
5	1998617	G	A
5	1998700	C	T
5	2000093	C	T
5	2003473	T	C
5	2004090	A	G
5	2005626	T	C
5	2006242	C	A
5	2007160	G	T
5	2008414	A	T
5	2010974	C	T
5	2027401	G	A
5	2047110	T	C
5	2050375	C	A
5	2073273	C	T
5	2073736	G	A
5	2075749	C	T
5	2077663	A	G
5	2077727	G	A
5	2077885	A	G
5	2078483	A	T
5	2085237	G	A
5	2086549	T	A
5	2089996	C	T
5	2090674	G	A
5	2091035	G	T
5	2091390	T	C
5	2095053	C	T
5	2096892	C	G
5	2098663	T	C
5	2099052	T	G
5	2100582	C	T
5	2100762	C	A
5	2102356	A	G
5	2102690	T	C
5	2103626	G	A
5	2104510	A	G
5	2106644	G	C
5	2107954	C	T
5	2108383	A	G
5	2109988	C	T
5	2110049	A	T
5	2112300	A	G
5	2112784	T	A
5	2113119	T	G
5	2113885	G	T
5	2114970	G	A
5	2115020	T	C
5	2129085	T	C
5	2137140	G	A
5	2139953	C	G
5	2146269	T	A
5	2148782	T	C
5	2153519	T	C
5	2153943	A	G
5	2159933	A	G
5	2160304	C	T
5	2160845	T	A
5	2160864	T	C
5	2160925	A	C
5	2161220	G	A
5	2162332	G	A
5	2162367	C	T
5	2162383	T	C
5	2166786	C	A
5	2168407	A	G
5	2168674	C	T
5	2168742	C	T
5	2169911	A	G
5	2169956	A	C
5	2170243	T	C
5	2170766	T	A
5	2170927	C	T
5	2171489	A	C
5	2173288	C	T
5	2174255	T	C
5	2175203	A	G
5	2176586	C	T
5	2177750	A	T
5	2178440	C	T
5	2182868	G	A
5	2185510	C	T
5	2186058	T	C
5	2186102	T	C
5	2186239	G	A
5	2187558	A	G
5	2187589	G	A
5	2187898	C	G
5	2188753	A	C
5	2190243	G	A
5	2190539	T	C
5	2193054	A	G
5	2193319	T	C
5	2195787	C	G
5	2196283	G	C
5	2196317	A	G
5	2196368	C	T
5	2198556	A	C
5	2205690	T	C
5	2208505	A	G
5	2208520	T	A
5	2208560	G	T
5	2209801	T	C
5	2215971	A	G
5	2215984	G	A
5	2220590	C	A
5	2227520	C	T
5	2227551	A	G
5	2227566	A	G
5	2239817	C	T
5	2240069	C	T
5	2240090	T	C
5	2240447	G	A
5	2240477	C	T
5	2240506	C	T
5	2241277	G	T
5	2245051	A	G
5	2245122	A	G
5	2245474	A	C
5	2249376	G	A
5	2249674	T	C
5	2250695	T	G
5	2251073	G	A
5	2251482	A	G
5	2251737	T	C
5	2251755	G	A
5	2251961	T	C
5	2252247	A	G
5	2252574	A	C
5	2253679	C	T
5	2254069	C	G
5	2254155	C	T
5	2254179	C	T
5	2254205	T	C
5	2254240	A	C
5	2254478	C	T
5	2254551	C	A
5	2254585	G	C
5	2255061	T	C
5	2255092	C	T
5	2255128	G	C
5	2255426	G	A
5	2255716	C	A
5	2256132	A	G
5	2256245	C	T
5	2257052	G	A
5	2257271	T	G
5	2260769	C	A
5	2261109	A	T
5	2261174	C	T
5	2262500	C	T
5	2264162	C	T
5	2264184	A	T
5	2264693	G	A
5	2265325	C	A
5	2265689	T	A
5	2265867	A	G
5	2290158	T	A
5	2292932	T	G
5	2295598	A	T
5	2297931	G	A
5	2300145	A	G
5	2300861	A	T
5	2301300	C	A
5	2302300	T	C
5	2302578	C	T
5	2305708	C	T
5	2306228	T	C
5	2314100	G	A
5	2314919	C	A
5	2315111	A	G
5	2316463	A	G
5	2317378	G	A
5	2317937	A	G
5	2323807	T	C
5	2328127	C	T
5	2328154	C	T
5	2330059	A	G
5	2330102	C	T
5	2330380	T	A
5	2334367	T	G
5	2335111	C	A
5	2336673	G	A
5	2336845	A	C
5	2338599	A	G
5	2341535	T	A
5	2341902	T	C
5	2341974	T	G
5	2342109	T	C
5	2342176	A	G
5	2342209	A	C
5	2342221	G	A
5	2345052	T	C
5	2345519	T	C
5	2348802	T	C
5	2350796	A	C
5	2350810	A	G
5	2350824	T	G
5	2351295	A	G
5	2352307	A	G
5	2353095	T	C
5	2353439	T	C
5	2353869	C	T
5	2354610	A	G
5	2356098	C	T
5	2356139	T	C
5	2356244	C	T
5	2356765	C	T
5	2356890	C	T
5	2357366	C	T
5	2357653	C	T
5	2358006	T	C
5	2361683	T	C
5	2366109	A	G
5	2368757	T	A
5	2369585	C	T
5	2369951	T	C
5	2371966	C	G
5	2371996	A	G
5	2372009	A	G
5	2372884	T	C
5	2374125	T	C
5	2379072	C	T
5	2379754	C	T
5	2383267	A	C
5	2383290	C	T
5	2383657	G	T
5	2383878	G	A
5	2383992	A	C
5	2385562	C	T
5	2388992	G	A
5	2389032	A	C
5	2389049	G	A
5	2389393	C	T
5	2389405	A	G
5	2389591	T	C
5	2389613	A	G
5	2390128	T	C
5	2391231	C	T
5	2391339	T	C
5	2391368	T	C
5	2391566	T	G
5	2391817	G	A
5	2392741	T	C
5	2394510	T	C
5	2394915	T	C
5	2396961	G	T
5	2397235	T	C
5	2398732	A	C
5	2399856	A	G
5	2401871	T	C
5	2417022	C	T
5	2420890	C	G
5	2421285	T	C
5	2421704	G	A
5	2421731	G	T
5	2445446	G	C
5	2445664	C	T
5	2446483	A	G
5	2450624	G	T
5	2451177	T	C
5	2451286	G	C
5	2452453	T	G
5	2452895	A	G
5	2461911	G	C
5	2462233	G	A
5	2464592	A	G
5	2464877	C	T
5	2464912	A	G
5	2464947	C	T
5	2465290	A	T
5	2470447	C	T
5	2470491	A	C
5	2471680	T	G
5	2481638	A	G
5	2481688	A	G
5	2485318	G	C
5	2485499	A	G
5	2485865	C	T
5	2486229	A	C
5	2492568	T	C
5	2495924	G	A
5	2495968	A	G
5	2495984	T	A
5	2496777	A	G
5	2497640	G	A
5	2499050	C	A
5	2499846	T	A
5	2500851	G	A
5	2501319	A	C
5	2501414	C	T
5	2501519	T	G
5	2507086	G	A
5	2508942	G	A
5	2509523	A	C
5	2513514	A	G
5	2513992	G	C
5	2514956	T	A
5	2518145	C	T
5	2519787	A	C
5	2519807	A	T
5	2519828	A	G
5	2520375	C	T
5	2520398	A	G
5	2520447	T	C
5	2522155	A	T
5	2532886	T	A
5	2537376	A	G
5	2537886	T	A
5	2538654	C	T
5	2539289	T	C
5	2539734	A	G
5	2540068	G	A
5	2540513	A	G
5	2541458	T	G
5	2543941	T	A
5	2544230	C	T
5	2544887	G	A
5	2544973	C	A
5	2546948	C	T
5	2549135	A	C
5	2562275	A	G
5	2566837	G	A
5	2567912	C	T
5	2568172	T	C
5	2568207	T	C
5	2568349	C	T
5	2570892	G	A
5	2571518	T	C
5	2574638	T	C
5	2574724	T	C
5	2581150	A	C
5	2581290	G	A
5	2583921	T	C
5	2584353	C	T
5	2584378	G	C
5	2586418	C	A
5	2597499	A	T
5	2604382	C	A
5	2604783	C	G
5	2611359	G	T
5	2612616	G	A
5	2612634	G	A
5	2621375	T	C
5	2622055	T	G
5	2622267	C	T
5	2623187	C	T
5	2629551	A	G
5	2630520	G	A
5	2630915	C	G
5	2631423	T	C
5	2631537	A	C
5	2631830	A	C
5	2633554	T	A
5	2635371	G	A
5	2638419	G	A
5	2642130	C	T
5	2642175	A	C
5	2643586	A	T
5	2647799	C	A
5	2651979	C	T
5	2655292	T	C
5	2665463	G	T
5	2666846	G	A
5	2667970	C	G
5	2667999	T	A
5	2670455	T	C
5	2670855	G	A
5	2672438	G	A
5	2672459	T	A
5	2684702	C	A
5	2685346	G	A
5	2702418	T	C
5	2702881	G	T
5	2704527	A	C
5	2706350	G	A
5	2715587	C	T
5	2716881	C	G
5	2719973	G	A
5	2725292	T	C
5	2732594	A	G
5	2745189	A	G
5	2756770	T	G
5	2768466	A	T
5	2770834	T	C
5	2777490	A	T
5	2778559	A	G
5	2779705	C	A
5	2781339	G	A
5	2782464	A	G
5	2783188	A	C
5	2786966	T	C
5	2789176	C	A
5	2789659	C	A
5	2789943	G	A
5	2790489	T	C
5	2790591	T	A
5	2792653	A	C
5	2792979	T	C
5	2794637	T	G
5	2794648	C	T
5	2795042	G	A
5	2795059	A	G
5	2810138	T	C
5	2812666	A	G
5	2812831	G	C
5	2813343	A	T
5	2813748	A	C
5	2814605	T	C
5	2818646	G	A
5	2819259	G	A
5	2819602	A	C
5	2825074	G	T
5	2827487	C	T
5	2827836	A	G
5	2827864	T	A
5	2828102	G	A
5	2830280	G	A
5	2832789	C	T
5	2832857	C	T
5	2832873	C	T
5	2834277	T	G
5	2834313	A	T
5	2834971	A	G
5	2838372	A	G
5	2839321	A	G
5	2839433	A	G
5	2839555	C	T
5	2841225	C	T
5	2841335	T	C
5	2841537	G	A
5	2842595	A	G
5	2842623	G	A
5	2842667	C	T
5	2843518	G	A
5	2844055	C	A
5	2844622	T	C
5	2847651	A	T
5	2848423	C	T
5	2848758	A	T
5	2849771	T	C
5	2849853	G	A
5	2849875	G	A
5	2850197	A	G
5	2850958	C	T
5	2851000	T	C
5	2851294	G	T
5	2851340	A	T
5	2852289	A	C
5	2858322	C	T
5	2860850	C	T
5	2862001	T	C
5	2862014	A	G
5	2862719	T	G
5	2863768	C	G
5	2867590	T	C
5	2867628	A	G
5	2872365	A	G
5	2872743	T	C
5	2872788	T	C
5	2872812	A	G
5	2873740	A	G
5	2875427	G	A
5	2876050	T	A
5	2876342	A	C
5	2878588	T	G
5	2878627	C	T
5	2884226	A	G
5	2885411	T	G
5	2885720	C	T
5	2887148	T	G
5	2887212	A	T
5	2887373	T	C
5	2887813	T	A
5	2888093	A	C
5	2888278	G	C
5	2888486	G	T
5	2893147	G	A
5	2894665	A	G
5	2895191	G	A
5	2895375	T	G
5	2895888	C	A
5	2896887	C	T
5	2899813	T	C
5	2899841	T	C
5	2903597	T	C
5	2905413	G	T
5	2905717	T	C
5	2905733	C	T
5	2905787	A	T
5	2905932	A	T
5	2906278	T	C
5	2906314	T	C
5	2907134	A	G
5	2910532	G	T
5	2910890	C	T
5	2921515	T	C
5	2921600	G	A
5	2921901	A	C
5	2923110	G	C
5	2927109	A	T
5	2929448	T	C
5	2930610	C	G
5	2930994	T	C
5	2935582	T	C
5	2936186	G	A
5	2936225	C	A
5	2936891	A	G
5	2937049	T	C
5	2937088	T	C
5	2937136	T	C
5	2937254	G	A
5	2938153	C	G
5	2943440	C	G
5	2943457	T	C
5	2953340	G	A
5	2953859	C	T
5	2954220	T	C
5	2965582	C	T
5	2966170	A	G
5	2966328	C	T
5	2966394	A	G
5	2966796	C	T
5	2970710	T	A
5	2970746	T	A
5	2973648	A	T
5	2987948	T	G
5	2988872	A	C
5	2989145	A	T
5	2989520	A	G
5	2991352	C	T
5	2991573	A	G
5	2991719	G	A
5	2992064	T	C
5	2994898	A	G
5	2997022	T	A
5	3005020	C	T
5	3006159	T	G
5	3008769	C	T
5	3008985	C	T
5	3009396	A	T
5	3032676	G	T
5	3035499	G	T
5	3035929	T	C
5	3040150	A	G
5	3045148	G	A
5	3045500	A	T
5	3045734	T	C
5	3047506	T	G
5	3048159	T	C
5	3052384	A	G
5	3053972	T	C
5	3055866	T	C
5	3056001	T	A
5	3057268	A	C
5	3063858	C	T
5	3064183	A	G
5	3064389	T	C
5	3065289	C	T
5	3073100	G	C
5	3074874	T	A
5	3080770	T	C
5	3081136	T	C
5	3083140	G	A
5	3084634	T	A
5	3087091	A	G
5	3088177	C	T
5	3088297	A	G
5	3088592	T	C
5	3091848	T	C
5	3092754	A	G
5	3094845	A	G
5	3097244	C	T
5	3100844	A	G
5	3101796	G	A
5	3101814	T	C
5	3102833	G	A
5	3106696	C	T
5	3114251	G	C
5	3114264	A	G
5	3114856	G	A
5	3116447	A	T
5	3116723	G	T
5	3116746	T	A
5	3117912	G	A
5	3118252	A	G
5	3118279	G	A
5	3120214	G	A
5	3122676	T	C
5	3123009	C	T
5	3123477	G	T
5	3123895	A	T
5	3126060	G	A
5	3126602	A	C
5	3126639	G	A
5	3126876	T	C
5	3127920	C	A
5	3129327	G	T
5	3130160	A	G
5	3130555	C	T
5	3130900	A	C
5	3131501	A	G
5	3131915	G	A
5	3133345	T	C
5	3133363	A	T
5	3133778	G	A
5	3136195	T	A
5	3136472	C	G
5	3138174	T	C
5	3138482	A	G
5	3139954	T	C
5	3140010	A	G
5	3143893	T	C
5	3145623	G	A
5	3145639	A	G
5	3145786	A	G
5	3147994	C	T
5	3149771	G	T
5	3150125	G	T
5	3153695	T	C
5	3153947	T	C
5	3153965	A	G
5	3154766	T	C
5	3154787	T	C
5	3154894	A	G
5	3154913	A	G
5	3155316	A	G
5	3164360	T	C
5	3164496	G	A
5	3170429	A	G
5	3171426	T	C
5	3175894	A	C
5	3177761	C	T
5	3180028	A	G
5	3180292	A	G
5	3180582	G	A
5	3180603	C	T
5	3181008	T	G
5	3181534	C	T
5	3183175	T	C
5	3183318	A	T
5	3183402	C	T
5	3183499	G	A
5	3184683	T	G
5	3184696	G	A
5	3185533	A	G
5	3185705	C	T
5	3186783	A	C
5	3188643	C	G
5	3190866	G	A
5	3196875	C	T
5	3201562	A	G
5	3204350	A	T
5	3204421	G	A
5	3204441	T	C
5	3205967	G	A
5	3206370	G	A
5	3209115	T	A
5	3211299	T	C
5	3212258	T	C
5	3212453	T	A
5	3213397	T	C
5	3218284	A	G
5	3220456	G	C
5	3222092	A	G
5	3230699	G	A
5	3230762	A	G
5	3230933	T	A
5	3231493	C	T
5	3231659	A	G
5	3232139	T	A
5	3232206	G	T
5	3232364	A	T
5	3232595	A	G
5	3232874	A	G
5	3248686	A	C
5	3248814	A	G
5	3249339	A	G
5	3249826	T	C
5	3250568	A	G
5	3253516	A	G
5	3259754	C	T
5	3261179	G	A
5	3262173	A	G
5	3262315	C	T
5	3262447	A	G
5	3278465	T	C
5	3293851	G	A
5	3293910	A	G
5	3294263	C	T
5	3294917	C	T
5	3295809	A	G
5	3297311	A	G
5	3297381	G	T
5	3301914	A	G
5	3305649	A	T
5	3310378	A	T
5	3311212	G	A
5	3313706	A	T
5	3314639	C	T
5	3314793	T	A
5	3314840	T	C
5	3314946	C	A
5	3315475	A	T
5	3317458	A	G
5	3317521	A	C
5	3318346	T	C
5	3318741	A	T
5	3321449	A	T
5	3321799	T	C
5	3321984	A	T
5	3323997	T	G
5	3324182	T	C
5	3324222	A	G
5	3325339	C	A
5	3325355	G	T
5	3325417	C	T
5	3326013	A	G
5	3326830	G	C
5	3327990	G	A
5	3328037	C	T
5	3328643	G	A
5	3328704	G	A
5	3330444	T	C
5	3330579	A	T
5	3330893	T	C
5	3330950	T	A
5	3332132	C	T
5	3332238	T	G
5	3332754	G	T
5	3332819	G	A
5	3333297	G	A
5	3334315	T	C
5	3340183	A	G
5	3340202	A	G
5	3340277	A	C
5	3340531	G	A
5	3343234	A	T
5	3343304	C	T
5	3343640	A	T
5	3343655	T	C
5	3343764	C	T
5	3343973	T	G
5	3344078	A	C
5	3344153	A	G
5	3344231	T	C
5	3344270	T	C
5	3344294	C	T
5	3344437	G	T
5	3344453	A	G
5	3344581	A	T
5	3344599	G	A
5	3344644	T	C
5	3345403	C	A
5	3345463	G	A
5	3345710	G	C
5	3345954	G	C
5	3345969	T	A
5	3349358	T	C
5	3350507	T	C
5	3353938	G	A
5	3354028	G	A
5	3354057	C	A
5	3358507	T	G
5	3365683	G	T
5	3365836	C	T
5	3431550	C	T
5	3432230	T	C
5	3432641	T	C
5	3437617	G	A
5	3439285	T	C
5	3439806	G	T
5	3440063	T	C
5	3446270	A	C
5	3446590	C	T
5	3451295	C	T
5	3455480	A	G
5	3458161	G	A
5	3466241	C	A
5	3467520	T	C
5	3469797	G	A
5	3479448	T	C
5	3479536	C	T
5	3486865	G	A
5	3488010	G	A
5	3488283	A	C
5	3488309	A	G
5	3491127	A	C
5	3497240	T	C
5	3497427	G	A
5	3501894	A	G
5	3504724	G	A
5	3509619	A	G
5	3510193	C	T
5	3512436	G	T
5	3512947	T	C
5	3520932	A	C
5	3521771	C	G
5	3522142	G	C
5	3524855	T	C
5	3524975	A	G
5	3525155	T	A
5	3527949	T	C
5	3531096	G	A
5	3531110	G	A
5	3534013	T	C
5	3534206	T	C
5	3539061	T	C
5	3539073	T	C
5	3544385	C	T
5	3544448	G	A
5	3544463	T	C
5	3544523	A	G
5	3544543	C	T
5	3549103	G	A
5	3555270	T	C
5	3561528	A	T
5	3561573	G	A
5	3561873	A	T
5	3561916	T	G
5	3562373	C	T
5	3562883	G	C
5	3568552	G	A
5	3568900	A	G
5	3568943	A	T
5	3568983	T	G
5	3570500	A	C
5	3573727	C	T
5	3573794	T	G
5	3573941	C	A
5	3574228	T	C
5	3574540	G	A
5	3574580	A	G
5	3574620	G	T
5	3574876	T	G
5	3574888	T	C
5	3575329	G	A
5	3575783	T	C
5	3576142	T	C
5	3576158	G	A
5	3576516	C	T
5	3576704	A	C
5	3576729	G	T
5	3576890	T	C
5	3576913	A	G
5	3577305	T	C
5	3577823	G	A
5	3577873	T	C
5	3582357	G	A
5	3610248	A	G
5	3619790	A	G
5	3619993	G	A
5	3624872	C	T
5	3631905	A	T
5	3637687	A	G
5	3637832	C	A
5	3640484	C	T
5	3644287	G	A
5	3644724	A	T
5	3646002	G	C
5	3650609	C	T
5	3650683	T	A
5	3654971	G	A
5	3659329	C	T
5	3660204	A	G
5	3671496	G	T
5	3671827	C	A
5	3673333	C	T
5	3674403	C	T
5	3674522	C	T
5	3675277	T	C
5	3676801	C	T
5	3677079	C	T
5	3679509	T	C
5	3680421	T	C
5	3681740	G	A
5	3683765	A	G
5	3685229	G	A
5	3685767	A	G
5	3687883	C	T
5	3689343	T	G
5	3691420	T	G
5	3694657	C	T
5	3696511	C	T
5	3697422	T	G
5	3704154	C	T
5	3704944	T	C
5	3705825	C	T
5	3705909	T	C
5	3718402	A	C
5	3719690	C	T
5	3720200	G	A
5	3721647	T	C
5	3721967	A	C
5	3722699	C	T
5	3723091	A	T
5	3723998	C	T
5	3724688	A	G
5	3727210	C	T
5	3727402	T	C
5	3729039	G	T
5	3731514	A	C
5	3731682	A	G
5	3731901	G	A
5	3736290	C	T
5	3736435	C	T
5	3736487	C	T
5	3736658	A	G
5	3736981	T	C
5	3737041	G	A
5	3737363	T	G
5	3737438	A	C
5	3737474	C	T
5	3738806	A	C
5	3739700	T	A
5	3741666	T	G
5	3752390	C	G
5	3753231	G	T
5	3754014	G	A
5	3754047	A	G
5	3754826	G	T
5	3760975	G	A
5	3761009	C	T
5	3764225	T	C
5	3767345	A	T
5	3768574	G	A
5	3773987	G	A
5	3775482	G	A
5	3776737	A	G
5	3776761	A	C
5	3777292	T	C
5	3778300	T	C
5	3778325	A	G
5	3778349	C	T
5	3778714	G	A
5	3780140	A	T
5	3781239	T	C
5	3781977	A	G
5	3782338	G	T
5	3785564	T	C
5	3785686	T	A
5	3786594	A	G
5	3786607	C	A
5	3786647	T	C
5	3787469	T	G
5	3787729	C	G
5	3788230	A	T
5	3789545	C	T
5	3789622	T	C
5	3790474	C	G
5	3803321	A	G
5	3803338	A	G
5	3809328	G	A
5	3813028	A	G
5	3813562	A	G
5	3813891	A	G
5	3814218	G	A
5	3816572	C	T
5	3816624	T	C
5	3817593	G	A
5	3817643	T	C
5	3817844	T	G
5	3826615	T	C
5	3826687	T	C
5	3826701	C	T
5	3826906	C	T
5	3831762	C	G
5	3835326	G	A
5	3836166	G	A
5	3848050	G	A
5	3848856	T	C
5	3848920	T	C
5	3848942	T	G
5	3849079	G	A
5	3853824	T	C
5	3854160	A	G
5	3855586	A	G
5	3855673	G	T
[truncated: 11,840 more rows]

## Sheet: Chr.6
Supplementary Dataset 1. High quality SNPs identified between 93-11 and W2014 across 12 chromosomes.
Chrom.	Location	93-11	W2014
6	121084	T	C
6	127319	C	T
6	127459	C	T
6	127495	A	G
6	127510	A	G
6	127646	C	T
6	127694	C	T
6	129670	C	T
6	130059	T	C
6	130527	C	T
6	130561	T	C
6	132159	T	C
6	132522	A	G
6	132540	G	A
6	132578	C	T
6	132604	A	C
6	133217	G	A
6	133609	T	C
6	134741	C	G
6	135271	G	A
6	135283	G	A
6	140244	A	G
6	140381	C	T
6	140394	A	G
6	144148	C	T
6	144339	C	T
6	154369	T	A
6	154406	A	T
6	162666	T	C
6	166706	T	C
6	166749	A	G
6	167129	T	C
6	168768	G	A
6	169397	A	C
6	170045	T	C
6	170809	C	T
6	171135	T	C
6	173611	G	A
6	173902	A	G
6	174259	A	C
6	174311	A	T
6	176395	T	C
6	176657	T	A
6	176673	A	C
6	177746	A	G
6	178642	G	A
6	178769	A	G
6	178797	A	C
6	179093	A	G
6	179650	T	C
6	179669	T	C
6	179689	T	A
6	180009	A	G
6	180451	T	C
6	180517	G	A
6	180622	C	T
6	180781	C	T
6	180827	C	T
6	180911	T	C
6	181000	A	G
6	181071	T	C
6	182417	C	G
6	182672	A	G
6	183298	G	A
6	183383	A	G
6	183592	T	C
6	184570	C	T
6	188164	C	A
6	189470	C	T
6	189497	T	G
6	189691	A	T
6	190901	T	A
6	191179	T	A
6	192509	G	A
6	192769	A	G
6	192821	G	A
6	193292	A	G
6	195638	C	T
6	195886	A	G
6	196140	C	T
6	197010	T	C
6	198584	C	T
6	199684	G	T
6	201169	T	C
6	204645	G	A
6	204868	A	G
6	205815	G	A
6	206134	G	A
6	206163	A	G
6	206236	G	A
6	207095	A	G
6	207336	C	T
6	208009	G	T
6	209880	A	T
6	210881	A	G
6	212281	A	G
6	215598	C	G
6	215859	C	T
6	216143	G	A
6	219194	G	C
6	219326	T	A
6	219738	A	G
6	219765	T	C
6	220100	C	A
6	220128	T	A
6	227354	T	G
6	227742	T	C
6	229641	C	T
6	234244	C	G
6	236332	A	G
6	236812	A	G
6	237696	T	C
6	239149	T	C
6	240451	G	A
6	240815	C	T
6	241545	A	T
6	243042	T	C
6	244992	T	C
6	270245	C	T
6	270276	G	C
6	270430	C	T
6	270498	A	G
6	272274	A	C
6	272481	A	G
6	273631	A	G
6	274363	C	A
6	276592	T	G
6	276990	T	A
6	278658	T	C
6	279970	T	C
6	280840	T	C
6	281600	T	G
6	281698	C	T
6	283747	A	G
6	284067	T	C
6	284523	G	A
6	285208	A	T
6	285546	C	T
6	285993	C	T
6	286577	C	T
6	287829	C	T
6	288308	T	G
6	288678	C	G
6	289373	G	A
6	289417	G	T
6	289943	A	T
6	291691	T	A
6	292997	A	G
6	295329	A	T
6	296613	G	A
6	297212	T	C
6	299475	G	A
6	300686	A	G
6	301253	G	A
6	304141	G	A
6	304839	A	G
6	306109	C	A
6	308848	C	A
6	342858	T	A
6	343618	A	C
6	343739	A	G
6	349423	T	A
6	349449	G	A
6	350058	G	T
6	350783	T	C
6	350851	C	T
6	354338	T	C
6	354353	A	G
6	354670	A	C
6	354688	G	T
6	355010	C	T
6	359152	G	T
6	359194	G	A
6	359301	G	C
6	359627	G	T
6	363360	A	G
6	367950	T	G
6	368478	C	T
6	369547	A	T
6	369619	A	G
6	371199	A	T
6	372786	A	G
6	376456	T	G
6	377061	G	A
6	377577	A	G
6	378181	C	T
6	379355	G	A
6	379655	A	T
6	380087	A	C
6	380313	C	T
6	380568	A	G
6	380612	C	T
6	381155	A	T
6	381507	A	G
6	381602	G	C
6	383503	T	G
6	386859	G	A
6	388432	T	C
6	388466	T	C
6	388992	G	A
6	390336	A	G
6	390688	C	T
6	390722	C	T
6	392503	A	T
6	399096	G	A
6	399275	C	T
6	399880	A	G
6	400333	C	T
6	401546	T	G
6	404913	G	T
6	405067	G	T
6	405082	G	A
6	405814	G	A
6	406516	A	G
6	407501	G	T
6	408138	G	A
6	412048	C	T
6	412597	T	C
6	413413	T	C
6	413519	T	C
6	414567	G	T
6	414873	G	T
6	420764	A	G
6	420781	C	T
6	422147	T	C
6	422835	G	C
6	423755	T	C
6	424157	C	G
6	424220	T	C
6	426802	G	A
6	427555	C	T
6	427774	C	T
6	427885	T	A
6	427955	A	G
6	428598	G	A
6	430210	A	T
6	430571	T	C
6	431765	T	A
6	433808	A	G
6	434628	C	T
6	436431	G	A
6	436529	T	C
6	438752	A	G
6	438888	G	A
6	443584	G	C
6	445174	C	A
6	447000	T	C
6	447018	G	A
6	447039	C	T
6	447176	G	C
6	452489	T	A
6	454076	G	A
6	458369	C	T
6	458384	A	G
6	462017	C	T
6	462872	G	C
6	463940	C	A
6	469309	T	C
6	469335	T	C
6	475961	G	A
6	478470	G	A
6	478901	A	G
6	479044	A	C
6	479135	G	A
6	479180	C	T
6	479447	T	C
6	480582	A	G
6	480682	G	A
6	480716	G	T
6	480730	T	G
6	485676	C	T
6	486053	T	A
6	491921	A	C
6	492250	T	C
6	492765	T	G
6	495776	T	G
6	495813	T	C
6	496442	T	G
6	510625	C	T
6	516810	C	A
6	517284	G	A
6	520795	A	C
6	521167	A	G
6	522335	T	G
6	532516	G	A
6	536469	G	T
6	536859	A	G
6	539385	C	T
6	545565	T	A
6	545595	A	C
6	545904	A	G
6	546815	G	A
6	546843	C	T
6	547662	T	C
6	549910	C	A
6	550265	T	G
6	552020	T	A
6	552211	G	A
6	552910	A	G
6	553247	C	T
6	571593	G	A
6	577965	C	T
6	578838	C	A
6	581528	T	C
6	581915	C	A
6	582320	T	C
6	584844	T	C
6	587197	T	C
6	589234	T	A
6	589399	T	C
6	591759	T	C
6	599623	G	A
6	600363	T	A
6	600518	T	C
6	601070	T	C
6	601476	A	G
6	604939	A	G
6	606985	G	A
6	607028	T	G
6	607329	A	C
6	607358	T	A
6	607372	T	C
6	607494	G	A
6	611014	G	A
6	611241	A	G
6	616048	C	T
6	618087	T	C
6	618497	C	G
6	621888	T	A
6	625248	A	C
6	627532	A	G
6	630112	C	T
6	630806	A	G
6	631146	C	T
6	631954	T	C
6	635245	T	C
6	635750	T	C
6	635981	A	C
6	638021	T	C
6	638101	T	A
6	638510	A	G
6	639179	T	C
6	649479	T	C
6	650074	G	A
6	651477	A	G
6	653839	G	A
6	654836	G	T
6	654964	A	C
6	656735	G	A
6	656778	C	G
6	658497	T	C
6	659074	G	C
6	659229	C	T
6	659750	T	G
6	660161	A	T
6	662221	T	C
6	666690	A	G
6	666870	G	C
6	669469	T	A
6	670134	A	T
6	671161	T	C
6	671183	A	G
6	671679	A	G
6	672087	G	A
6	672112	G	T
6	672408	C	T
6	672518	T	C
6	672769	A	T
6	678983	A	C
6	681465	A	G
6	682939	G	T
6	684067	C	T
6	684078	A	T
6	684144	T	C
6	684480	T	G
6	685485	G	A
6	685875	G	A
6	689280	G	T
6	689425	T	C
6	689439	A	C
6	693129	C	T
6	694127	T	C
6	694527	T	C
6	694996	A	T
6	695884	A	T
6	698454	C	T
6	698499	G	A
6	698596	G	A
6	698954	A	G
6	700292	A	T
6	700840	A	G
6	700970	C	T
6	702962	A	G
6	705829	A	G
6	706067	T	C
6	706436	G	A
6	706898	A	G
6	707016	G	T
6	708844	T	C
6	709101	A	G
6	709340	A	C
6	709803	G	A
6	711161	G	T
6	711552	A	G
6	714828	A	G
6	715108	G	A
6	722474	A	T
6	722669	T	C
6	723129	G	A
6	724676	C	G
6	726329	G	A
6	726488	G	T
6	727276	G	A
6	727464	G	A
6	727483	G	A
6	728517	C	T
6	728722	T	C
6	729754	A	G
6	730048	T	A
6	730269	C	A
6	730736	G	A
6	732506	T	C
6	733023	C	T
6	733209	C	T
6	733952	T	C
6	735446	A	C
6	736284	A	T
6	737151	C	T
6	738449	T	G
6	738702	G	A
6	738980	C	T
6	739030	C	A
6	739498	A	G
6	739714	T	A
6	739759	G	A
6	739919	G	A
6	740581	C	T
6	740635	A	G
6	741753	G	A
6	742007	T	A
6	742146	G	C
6	742267	C	T
6	742636	C	T
6	743561	A	T
6	744712	C	A
6	744877	T	G
6	745924	G	C
6	746522	T	G
6	757303	T	C
6	759309	A	T
6	762670	G	A
6	777518	T	C
6	777710	A	G
6	778193	T	G
6	781146	T	C
6	784424	G	T
6	784770	A	C
6	785155	T	C
6	791123	A	G
6	793647	G	A
6	796395	G	A
6	798226	A	T
6	801243	A	G
6	803375	A	G
6	806285	G	C
6	807934	G	A
6	813184	A	G
6	814465	C	T
6	814808	G	A
6	815047	C	T
6	815644	C	T
6	816049	G	A
6	817656	T	C
6	818037	C	T
6	818067	G	A
6	821937	C	A
6	822274	C	T
6	822563	T	C
6	822630	G	A
6	822692	T	A
6	823828	A	G
6	826375	C	T
6	833780	T	C
6	834913	G	T
6	836917	C	T
6	839462	G	A
6	840561	T	A
6	841393	G	A
6	841495	A	G
6	850371	C	T
6	850434	T	G
6	858960	C	T
6	859321	A	T
6	859377	C	T
6	859444	A	T
6	860085	G	A
6	861743	T	C
6	862202	A	G
6	864343	C	T
6	864370	T	C
6	864480	A	G
6	864884	T	C
6	866236	C	T
6	868743	A	G
6	870244	G	A
6	871548	G	C
6	872195	T	A
6	873722	C	A
6	874110	C	T
6	874361	C	T
6	874448	T	G
6	878788	C	T
6	879259	A	T
6	879588	A	G
6	879646	A	G
6	884297	A	T
6	885225	C	T
6	886637	T	A
6	887012	T	G
6	887151	A	G
6	887538	T	C
6	887744	T	C
6	888152	A	T
6	888522	T	A
6	888935	G	T
6	893870	G	A
6	895233	C	T
6	902042	A	G
6	912855	A	C
6	913217	C	T
6	923291	C	T
6	923404	C	T
6	923451	A	T
6	923497	G	A
6	923537	G	T
6	923699	T	C
6	923873	G	T
6	924104	T	C
6	928480	T	C
6	929613	C	T
6	1115053	G	A
6	1123877	A	G
6	1150474	T	C
6	1150485	G	A
6	1152996	T	A
6	1153394	T	C
6	1161999	T	C
6	1181918	C	T
6	1207460	A	C
6	1258956	C	A
6	1259006	C	A
6	1259489	G	T
6	1259848	C	T
6	1260249	G	T
6	1261383	C	T
6	1266656	A	G
6	1266672	A	G
6	1289124	T	A
6	1289516	A	T
6	1290594	A	G
6	1290824	C	G
6	1291044	A	C
6	1291102	G	T
6	1291229	C	T
6	1292588	A	G
6	1293195	A	G
6	1339505	G	A
6	1342289	T	C
6	1342305	G	A
6	1342318	T	A
6	1343491	C	T
6	1344537	T	A
6	1344592	T	C
6	1345775	C	T
6	1348713	A	G
6	1348946	G	A
6	1357737	C	T
6	1362704	C	T
6	1364156	T	A
6	1365019	G	T
6	1365353	A	G
6	1365379	A	G
6	1365554	C	T
6	1365686	G	A
6	1366063	C	A
6	1366093	A	G
6	1369138	G	T
6	1369292	A	G
6	1370537	G	A
6	1371759	T	G
6	1371922	G	A
6	1371951	T	A
6	1371987	T	C
6	1372731	A	G
6	1387177	G	A
6	1390644	G	A
6	1391797	A	G
6	1393812	G	A
6	1394031	C	T
6	1396671	T	A
6	1407997	T	C
6	1408015	C	T
6	1408080	G	A
6	1408323	C	T
6	1409927	C	T
6	1411815	A	T
6	1420251	A	G
6	1420339	C	A
6	1421138	T	A
6	1424035	C	T
6	1424209	T	C
6	1426421	C	A
6	1427022	T	C
6	1436519	C	T
6	1436535	A	T
6	1436813	G	A
6	1443896	T	C
6	1452971	G	A
6	1461980	A	G
6	1469671	C	T
6	1469745	A	G
6	1473285	T	G
6	1477712	A	G
6	1477793	G	A
6	1478507	A	G
6	1478774	A	C
6	1478798	A	G
6	1478880	G	A
6	1478919	G	T
6	1480424	T	A
6	1481004	C	T
6	1485912	C	G
6	1487051	A	T
6	1487176	C	G
6	1488827	G	A
6	1489544	C	T
6	1489563	G	T
6	1492104	G	A
6	1494845	G	T
6	1496650	G	A
6	1498201	C	T
6	1498474	A	G
6	1498495	T	A
6	1500626	C	T
6	1500837	A	G
6	1501455	A	T
6	1505782	C	A
6	1506224	T	C
6	1506914	T	C
6	1507002	A	T
6	1507641	T	C
6	1513788	C	T
6	1514934	C	T
6	1516760	A	T
6	1516809	T	A
6	1516825	C	T
6	1516942	T	C
6	1517792	C	A
6	1518197	A	G
6	1519445	A	C
6	1519826	G	C
6	1522142	C	T
6	1522498	G	A
6	1531782	C	A
6	1531809	A	G
6	1532149	T	C
6	1540463	G	A
6	1542981	C	T
6	1543045	G	C
6	1543989	G	C
6	1547027	T	C
6	1551830	G	T
6	1555976	G	A
6	1556142	A	G
6	1556156	C	T
6	1556203	A	T
6	1557745	C	T
6	1558436	A	G
6	1558487	A	G
6	1558593	A	G
6	1559666	G	A
6	1561031	T	A
6	1561047	G	C
6	1561065	G	A
6	1561234	A	G
6	1561436	C	A
6	1581556	C	T
6	1584691	G	A
6	1585320	C	A
6	1587997	C	G
6	1588292	A	G
6	1589467	T	C
6	1589993	C	T
6	1592445	C	G
6	1593426	C	T
6	1594302	A	G
6	1601405	A	C
6	1602063	T	C
6	1602361	T	C
6	1602551	T	G
6	1602746	C	T
6	1607931	A	G
6	1608167	T	C
6	1608206	G	A
6	1608328	G	C
6	1611569	G	T
6	1613171	T	C
6	1616223	C	T
6	1616416	G	A
6	1619362	T	A
6	1626702	T	C
6	1626792	C	T
6	1628422	G	C
6	1632893	A	T
6	1633027	C	T
6	1633040	A	G
6	1633378	T	C
6	1637165	A	G
6	1646980	A	T
6	1650499	T	C
6	1652241	T	C
6	1658382	C	A
6	1663253	C	T
6	1663289	G	A
6	1671234	T	C
6	1671382	A	G
6	1671682	G	A
6	1672293	A	G
6	1678213	A	G
6	1681514	A	G
6	1685030	G	C
6	1685450	G	A
6	1686955	T	C
6	1687237	C	G
6	1687930	C	T
6	1687944	T	G
6	1688099	C	T
6	1691298	A	G
6	1691654	T	G
6	1691751	G	C
6	1695984	T	A
6	1703118	G	T
6	1706968	A	T
6	1708319	G	T
6	1722409	C	T
6	1722462	C	A
6	1725536	T	C
6	1728889	A	G
6	1731098	C	A
6	1736937	C	T
6	1737830	T	C
6	1738285	A	G
6	1756345	G	T
6	1756703	C	T
6	1764516	T	G
6	1764700	G	A
6	1781692	C	T
6	1782072	G	A
6	1782083	A	G
6	1782121	A	C
6	1785968	G	A
6	1788241	G	A
6	1792217	T	C
6	1792646	T	A
6	1792750	T	G
6	1792792	A	G
6	1793547	G	T
6	1796473	C	T
6	1796631	T	C
6	1806038	G	T
6	1810663	G	A
6	1823332	A	G
6	1825149	C	T
6	1833608	G	A
6	1834075	A	G
6	1850969	T	C
6	1850995	A	C
6	1851716	G	C
6	1852798	G	A
6	1852859	A	G
6	1859267	A	C
6	1859688	T	G
6	1865884	C	A
6	1866173	A	G
6	1866208	G	A
6	1866820	G	C
6	1866874	T	C
6	1867006	G	A
6	1867171	T	C
6	1867274	T	C
6	1867593	T	C
6	1873006	A	G
6	1873625	T	G
6	1873693	C	G
6	1874015	G	A
6	1874432	T	C
6	1874651	T	C
6	1874889	A	T
6	1874942	T	A
6	1877608	T	A
6	1878655	T	A
6	1878703	T	C
6	1879350	A	T
6	1879364	T	C
6	1879390	G	A
6	1879750	T	C
6	1879854	C	G
6	1903338	A	G
6	1903468	C	T
6	1903960	A	T
6	1910194	G	A
6	1910487	G	A
6	1910521	G	A
6	1910547	T	A
6	1910582	T	A
6	1912510	A	G
6	1912580	A	T
6	1914660	C	T
6	1916187	A	G
6	1927984	T	C
6	1928311	A	C
6	1928603	T	C
6	1929548	G	A
6	1932847	T	C
6	1933523	G	A
6	1934250	A	T
6	1935273	T	C
6	1935642	G	A
6	1937527	G	A
6	1940681	G	T
6	1942548	C	T
6	1942767	C	T
6	1951876	A	G
6	1952246	T	A
6	1952519	A	G
6	1953264	A	T
6	1956386	C	T
6	1956743	A	G
6	1961654	A	T
6	1961713	C	T
6	1964243	T	C
6	1968914	T	C
6	1973610	T	C
6	1973746	C	G
6	1974499	T	C
6	1974648	C	T
6	1974660	C	T
6	1976682	G	A
6	1977128	C	T
6	1979427	A	G
6	1979992	A	G
6	1980018	C	T
6	1984805	G	A
6	1986523	T	C
6	1986626	T	A
6	1991079	G	A
6	2002088	A	G
6	2002210	T	G
6	2005566	G	A
6	2016062	A	G
6	2019199	C	T
6	2025461	G	A
6	2032002	A	C
6	2032835	A	C
6	2039820	T	C
6	2043198	A	T
6	2043237	G	A
6	2073648	A	G
6	2087391	A	T
6	2089779	T	A
6	2090194	G	A
6	2090222	A	G
6	2093430	C	G
6	2094043	C	A
6	2094235	A	C
6	2097699	T	C
6	2098550	G	A
6	2101024	T	C
6	2104651	A	C
6	2113652	A	G
6	2113674	C	T
6	2113805	A	G
6	2113975	T	C
6	2114205	T	G
6	2114235	C	T
6	2114270	G	A
6	2114316	A	G
6	2114588	T	C
6	2118780	T	A
6	2120599	G	A
6	2126978	A	G
6	2127027	A	C
6	2130151	A	T
6	2130856	G	A
6	2131366	G	A
6	2132092	T	C
6	2132104	C	A
6	2136905	C	T
6	2140699	A	T
6	2141612	A	G
6	2141974	A	G
6	2147028	C	T
6	2149909	A	C
6	2149922	A	C
6	2149937	G	A
6	2151275	C	T
6	2151682	A	C
6	2157125	T	G
6	2158023	G	A
6	2159259	A	G
6	2159571	A	G
6	2163990	T	C
6	2164342	G	A
6	2164870	T	A
6	2166768	C	T
6	2177621	C	T
6	2177925	A	G
6	2178026	A	T
6	2178266	T	G
6	2180035	C	T
6	2180085	A	T
6	2180438	G	C
6	2180660	T	A
6	2187620	G	A
6	2189682	A	G
6	2190038	A	G
6	2190360	C	T
6	2191640	G	A
6	2193455	T	G
6	2193890	A	T
6	2194257	C	T
6	2194481	T	C
6	2198360	C	G
6	2198967	C	T
6	2204117	C	T
6	2204206	T	C
6	2204228	T	A
6	2206519	A	G
6	2206557	C	A
6	2215463	C	T
6	2215482	A	T
6	2230657	T	A
6	2231309	G	A
6	2236645	A	G
6	2237156	C	T
6	2238193	C	G
6	2244065	C	G
6	2245001	T	C
6	2251367	A	C
6	2251382	G	A
6	2252674	A	C
6	2253083	A	C
6	2255550	A	G
6	2257164	A	G
6	2258286	T	C
6	2263973	A	G
6	2264013	T	G
6	2273505	G	C
6	2274013	A	G
6	2276391	A	C
6	2276857	T	C
6	2277054	T	C
6	2277232	C	A
6	2278592	A	G
6	2278607	T	C
6	2278820	T	C
6	2284332	A	G
6	2284344	G	A
6	2284389	T	C
6	2284582	T	G
6	2284674	G	A
6	2287943	A	T
6	2288889	C	T
6	2292676	G	A
6	2293620	T	C
6	2295913	A	G
6	2297713	G	C
6	2323415	G	A
6	2323439	C	T
6	2324674	A	G
6	2325042	G	A
6	2325416	A	T
6	2325882	T	A
6	2326427	C	T
6	2330488	C	A
6	2330839	A	C
6	2334120	A	G
6	2344582	C	T
6	2344795	T	G
6	2344806	A	G
6	2344868	T	C
6	2344918	C	T
6	2345283	C	G
6	2345330	A	G
6	2345454	T	C
6	2345542	C	T
6	2345643	A	G
6	2345903	T	A
6	2345933	T	C
6	2346133	A	G
6	2346431	C	G
6	2347389	A	G
6	2353239	A	G
6	2354525	T	A
6	2356426	T	C
6	2357093	T	C
6	2357106	G	C
6	2357382	T	G
6	2358551	T	C
6	2358569	C	T
6	2363093	A	G
6	2363477	A	T
6	2363583	A	G
6	2369572	T	A
6	2374172	A	C
6	2375282	T	C
6	2383360	T	C
6	2383381	T	G
6	2398563	A	G
6	2401777	A	C
6	2401829	C	A
6	2424406	C	T
6	2424704	A	T
6	2426005	T	A
6	2426502	A	T
6	2427334	T	A
6	2431521	G	C
6	2431932	A	G
6	2433611	A	G
6	2433952	A	C
6	2438258	A	G
6	2438431	A	T
6	2501991	G	C
6	2502288	T	C
6	2504068	A	G
6	2504292	C	T
6	2506542	A	G
6	2506787	A	T
6	2506824	A	G
6	2507481	T	A
6	2508226	A	G
6	2511323	T	A
6	2511496	A	C
6	2511526	T	G
6	2511565	T	A
6	2511658	A	T
6	2512410	A	G
6	2512449	G	A
6	2513135	G	A
6	2513215	C	A
6	2515284	G	T
6	2515759	T	C
6	2516174	T	G
6	2519572	A	C
6	2519726	A	G
6	2520403	T	C
6	2520442	C	T
6	2520720	G	A
6	2528645	T	C
6	2530697	G	T
6	2531526	G	T
6	2531539	A	G
6	2532146	C	A
6	2533603	G	A
6	2533998	A	T
6	2536561	C	G
6	2538717	T	C
6	2539465	G	A
6	2540324	T	C
6	2544011	G	A
6	2544405	A	G
6	2545880	G	A
6	2549469	A	G
6	2550135	G	A
6	2552626	T	C
6	2556693	C	G
6	2559527	G	A
6	2559685	T	C
6	2560087	C	T
6	2560776	C	T
6	2561281	G	A
6	2561330	T	C
6	2566840	C	T
6	2579688	A	C
6	2580663	A	G
6	2581921	T	C
6	2583804	C	T
6	2584374	T	G
6	2590887	C	T
6	2599907	G	A
6	2607109	T	C
6	2609431	T	C
6	2609640	A	G
6	2626097	G	A
6	2628099	C	T
6	2630351	G	T
6	2638539	G	T
6	2641628	G	A
6	2641644	G	T
6	2643284	A	G
6	2643451	T	C
6	2645653	C	T
6	2650799	T	C
6	2654020	T	C
6	2655201	G	A
6	2655251	A	G
6	2658070	A	C
6	2664500	A	G
6	2679156	A	G
6	2679766	G	A
6	2680082	G	A
6	2680463	C	T
6	2680485	C	T
6	2681980	C	T
6	2685169	A	G
6	2686544	G	A
6	2686693	T	C
6	2686801	G	A
6	2687111	A	C
6	2687442	G	A
6	2687713	G	A
6	2687830	T	C
6	2688287	C	A
6	2691113	G	T
6	2697657	T	C
6	2697811	C	T
6	2701853	T	A
6	2703277	A	C
6	2703668	G	A
6	2703680	A	G
6	2703869	T	C
6	2704037	A	T
6	2708295	T	C
6	2711266	A	T
6	2712684	T	C
6	2715174	T	C
6	2730332	A	T
6	2730616	C	A
6	2745652	A	G
6	2745679	T	G
6	2747454	G	A
6	2749219	G	A
6	2749765	G	T
6	2749839	C	T
6	2749885	A	G
6	2751870	T	C
6	2752656	T	C
6	2753235	C	T
6	2767881	T	C
6	2771435	A	G
6	2771591	G	A
6	2773560	G	A
6	2775176	A	G
6	2775460	T	A
6	2795197	A	C
6	2795791	C	T
6	2803989	A	G
6	2805021	T	A
6	2808809	A	C
6	2816508	A	C
6	2826993	A	G
6	2827070	T	C
6	2827103	G	A
6	2827142	C	T
6	2829056	C	A
6	2829506	C	G
6	2830050	A	C
6	2831652	G	C
6	2833266	T	C
6	2839730	A	G
6	2844799	T	C
6	2845697	T	A
6	2847360	T	C
6	2847639	A	G
6	2849974	T	C
6	2850561	C	T
6	2852066	T	G
6	2857107	C	T
6	2859343	C	T
6	2864336	C	T
6	2865161	G	A
6	2866561	G	A
6	2867137	G	A
6	2867607	G	A
6	2867860	C	T
6	2867925	C	T
6	2868516	T	C
6	2870492	C	G
6	2871572	T	C
6	2871709	T	C
6	2872045	T	C
6	2872388	C	T
6	2872407	A	G
6	2872454	A	G
6	2872496	T	C
6	2872812	A	T
6	2874903	G	C
6	2893686	A	T
6	2894980	C	T
6	2895351	G	C
6	2896682	C	T
6	2897394	C	T
6	2897465	C	T
6	2897577	C	T
6	2898059	A	G
6	2904056	C	T
6	2904686	C	T
6	2905985	T	A
6	2907924	G	A
6	2911849	A	G
6	2912673	G	T
6	2912830	A	G
6	2918072	C	T
6	2918099	C	T
6	2918317	C	T
6	2924043	A	G
6	2926311	G	A
6	2926775	G	A
6	2928957	A	G
6	2929696	G	A
6	2935622	T	C
6	2936922	A	T
6	2950494	T	A
6	2953961	G	A
6	2954289	T	C
6	2954307	C	T
6	2954369	G	T
6	2955299	C	A
6	2955324	G	A
6	2955531	C	G
6	2956076	G	C
6	2957225	G	A
6	2957468	C	T
6	2957485	C	A
6	2958565	T	G
6	2959206	T	C
6	2967980	T	C
6	2970001	G	A
6	2970385	T	C
6	2970683	C	G
6	2971033	T	C
6	2971062	C	T
6	2971210	G	T
6	2971238	T	C
6	2971256	C	T
6	2971340	T	A
6	2974094	T	G
6	2974830	A	C
6	2977328	G	C
6	2977418	C	T
6	2978501	A	G
6	2980711	T	C
6	2981224	A	G
6	2981774	A	G
6	2982225	G	T
6	2987468	G	A
6	2988849	C	T
6	2992689	T	C
6	2992708	A	G
6	2992741	A	C
6	2994379	G	A
6	2994440	A	C
6	3001740	A	G
6	3001798	C	T
6	3002175	G	A
6	3002247	G	C
6	3002443	T	C
6	3002811	G	A
6	3008306	A	G
6	3008330	G	A
6	3008676	C	T
6	3008711	G	T
6	3008927	C	G
6	3030978	A	G
6	3031032	T	A
6	3031408	G	C
6	3031427	C	T
6	3033165	A	G
6	3038503	T	C
6	3039080	C	G
6	3057387	C	A
6	3057544	G	A
6	3057772	T	C
6	3058135	T	C
6	3060661	G	A
6	3060674	T	C
6	3060695	G	A
6	3060720	G	A
6	3060783	T	A
6	3061477	C	G
6	3061658	C	T
6	3062051	C	A
6	3062076	G	A
6	3062097	G	T
6	3062499	G	T
6	3062517	C	A
6	3073255	C	A
6	3080010	T	C
6	3081862	T	A
6	3081992	A	G
6	3083621	G	A
6	3084433	G	A
6	3084596	G	T
6	3085765	T	C
6	3147659	T	C
6	3157343	A	G
6	3157526	T	C
6	3159894	C	T
6	3160937	G	A
6	3160962	T	C
6	3160994	T	C
6	3161100	A	T
6	3163161	G	A
6	3163582	T	G
6	3174631	T	C
6	3175725	C	T
6	3175944	T	C
6	3177619	C	T
6	3190312	T	G
6	3190924	C	T
6	3193468	A	T
6	3202113	T	C
6	3202132	A	T
6	3202512	T	C
6	3203163	A	G
6	3205627	G	A
6	3205976	A	G
6	3206265	G	A
6	3206280	T	C
6	3206596	C	T
6	3213485	G	A
6	3214316	C	T
6	3214967	T	A
6	3215057	A	T
6	3215171	T	C
6	3215347	A	G
6	3215456	A	T
6	3215510	A	C
6	3215746	T	C
6	3217261	T	G
6	3217324	T	G
6	3217747	C	T
6	3217775	C	G
6	3220957	C	A
6	3221135	A	C
6	3222037	A	C
6	3222251	A	G
6	3235522	A	G
6	3237817	C	T
6	3238176	A	G
6	3238194	A	G
6	3238420	C	T
6	3238475	T	C
6	3238810	A	G
6	3238891	C	G
6	3241517	A	G
6	3241737	A	G
6	3242230	G	T
6	3246883	A	G
6	3250773	A	G
6	3251405	C	G
6	3253255	G	C
6	3258230	A	G
6	3259127	T	A
6	3259786	G	T
6	3260555	C	T
6	3262262	G	A
6	3262279	C	T
6	3262463	T	C
6	3263817	A	C
6	3265046	T	A
6	3265304	T	C
6	3265770	C	T
6	3266204	T	C
6	3266796	C	T
6	3268783	A	G
6	3274333	G	T
6	3277174	T	G
6	3281396	T	C
6	3281593	T	G
6	3281674	T	C
6	3282046	C	T
6	3282903	A	G
6	3283652	G	A
6	3283731	A	G
6	3284133	A	G
6	3284188	G	A
6	3284244	A	T
6	3284488	G	A
6	3284577	T	A
6	3286911	C	T
6	3287900	G	C
6	3294578	C	T
6	3294619	T	A
6	3294932	T	C
6	3295838	G	A
6	3296063	A	G
6	3297147	G	A
6	3305436	T	G
6	3305860	G	A
6	3313382	C	T
6	3318813	A	T
6	3319999	A	G
6	3320339	A	G
6	3320474	T	C
6	3320496	A	G
6	3320880	C	T
6	3321010	A	G
6	3324067	C	T
6	3324533	A	G
6	3324725	G	T
6	3325015	T	G
6	3325631	A	G
6	3326088	T	A
6	3326388	T	C
6	3326882	A	G
6	3326983	G	A
6	3342762	T	A
6	3356528	G	A
6	3359194	A	G
6	3361171	G	A
6	3362220	G	T
6	3362283	T	C
6	3363451	T	C
6	3363537	T	G
6	3363799	C	T
6	3364434	A	G
6	3364800	G	A
6	3365582	C	A
6	3367876	G	A
6	3370854	G	A
6	3371778	A	G
6	3375706	C	A
6	3375983	A	T
6	3380928	G	C
6	3382301	C	T
6	3382620	C	G
6	3382645	A	G
6	3383547	G	C
6	3407257	C	T
6	3412911	G	A
6	3423776	T	G
6	3424063	A	G
6	3431432	A	G
6	3431501	T	C
6	3433435	T	G
6	3433508	A	G
6	3437376	A	G
6	3438324	A	C
6	3438671	T	A
6	3441884	A	G
6	3442230	T	A
6	3442625	C	T
6	3451508	C	A
6	3458043	A	C
6	3460189	G	C
6	3461499	T	A
6	3461821	C	T
6	3462015	G	A
6	3462045	C	T
6	3462533	C	T
6	3462576	G	A
6	3462653	T	C
6	3463017	C	T
6	3463659	A	G
6	3463956	G	A
6	3464190	T	C
6	3466557	G	A
6	3466571	A	G
6	3467208	T	C
6	3476145	T	C
6	3477409	G	C
6	3490043	T	C
6	3506293	G	A
6	3507493	A	G
6	3511951	A	T
6	3541375	A	G
6	3555184	G	T
6	3568547	A	G
6	3586940	G	A
6	3589416	G	A
6	3590337	G	A
6	3590423	A	T
6	3590434	C	T
6	3590781	A	T
6	3591096	A	C
6	3591640	T	C
6	3591730	T	C
6	3592721	T	C
6	3593200	G	A
6	3593242	G	A
6	3594399	C	T
6	3594804	A	T
6	3597567	G	C
6	3597919	G	A
6	3598194	C	T
6	3598603	A	T
6	3602416	C	T
6	3602797	C	T
6	3603249	G	A
6	3603861	G	A
6	3636808	G	T
6	3637255	T	C
6	3639249	A	T
6	3639527	G	T
6	3645605	G	T
6	3646019	T	G
6	3646289	T	A
6	3646451	G	A
6	3657796	A	G
6	3662557	A	G
6	3662780	T	C
6	3669112	T	C
6	3669497	C	G
6	3670668	T	A
6	3673444	C	T
6	3684169	T	C
6	3686037	T	C
6	3686466	T	A
6	3688147	C	T
6	3688164	A	C
6	3690861	T	C
6	3691486	T	C
6	3692258	T	C
6	3693776	G	A
6	3695572	C	A
6	3698878	A	G
6	3699265	G	A
6	3700174	G	C
6	3704499	G	T
6	3704715	G	A
6	3719189	T	C
6	3721218	T	C
6	3721346	T	C
6	3721612	A	G
6	3721862	T	C
6	3726885	C	G
6	3726937	A	G
6	3729622	T	C
6	3732113	T	A
6	3741028	C	T
6	3752150	G	A
6	3757371	C	T
6	3761658	T	C
6	3763898	A	G
6	3770454	G	A
6	3770821	C	T
6	3778198	C	T
6	3778235	C	T
6	3778249	A	C
6	3790240	T	C
6	3796266	C	T
6	3796738	G	C
6	3797012	G	A
6	3797660	C	T
6	3799705	C	T
6	3801516	C	G
6	3804373	A	T
6	3810169	A	G
6	3810286	A	G
6	3810902	G	A
6	3821362	T	C
6	3822128	T	C
6	3902610	G	A
6	3912131	T	C
6	3912504	A	G
6	3912831	C	T
6	3918009	C	T
6	3918156	C	T
6	3923884	G	C
6	3924389	C	T
6	3924970	A	T
6	3925052	A	C
6	3925426	G	T
6	3925638	T	G
6	3928669	A	G
6	3928827	G	A
6	3930516	T	A
6	3933160	T	C
6	3933223	C	A
6	3933493	C	T
6	3933529	A	G
6	3934174	T	G
6	3944679	C	T
6	3944717	T	A
6	3944737	A	G
6	3945072	A	G
6	3945129	A	C
6	3945154	C	A
6	3946329	G	A
6	3946707	C	T
6	3947042	A	G
6	3954370	A	T
6	3960080	G	A
6	3961566	A	C
6	3961930	C	T
6	3963753	T	C
6	3963885	G	T
6	3963925	C	A
6	3966489	A	G
6	3967221	G	C
6	3967286	G	A
6	3968808	G	A
6	3976423	T	C
6	3976703	G	A
6	3979419	G	A
6	3979458	C	T
6	3979637	T	C
6	3993216	T	G
6	3994620	A	G
6	3994730	G	A
6	3994743	A	C
6	3997024	G	A
6	3997129	G	T
6	3997584	T	G
6	3997681	T	C
6	3997696	A	G
6	3998234	G	A
6	3998251	T	A
6	4002344	C	T
6	4002407	T	A
6	4002449	G	A
6	4010212	T	A
6	4010665	C	T
6	4010856	C	T
6	4012362	G	A
6	4013528	G	A
6	4014478	G	A
6	4017049	G	C
6	4021016	A	G
6	4035109	T	A
6	4035697	T	G
6	4035789	G	A
6	4036624	C	T
6	4040325	T	C
6	4044503	C	T
6	4044521	A	G
6	4044549	G	C
6	4044580	G	A
6	4047175	A	T
6	4047536	T	G
6	4048258	A	G
6	4055729	C	T
6	4056448	A	G
6	4065709	T	C
6	4066324	C	T
6	4067027	A	C
6	4067966	C	G
6	4073789	T	C
6	4075472	T	A
6	4077791	G	A
6	4078887	T	A
6	4079422	T	C
6	4080497	T	A
6	4081806	A	G
6	4082464	A	G
6	4085390	T	C
6	4086151	C	T
6	4089359	T	C
6	4090417	C	T
6	4090971	C	T
6	4092235	T	A
6	4092703	G	A
6	4092751	C	A
6	4094422	G	A
6	4095187	G	A
6	4095633	T	A
6	4097390	A	G
6	4097401	A	T
6	4099169	C	T
6	4100189	G	C
6	4100239	G	T
6	4101268	C	T
6	4103007	T	C
6	4105813	T	C
6	4120156	T	C
6	4123731	A	G
6	4127249	C	T
6	4140760	T	G
6	4140984	C	T
6	4141030	A	G
6	4141656	G	A
6	4143312	T	C
6	4145349	G	T
6	4146761	A	G
6	4151734	G	A
6	4152590	A	G
6	4152761	C	A
6	4152777	A	C
6	4165416	T	G
6	4165718	A	T
6	4165840	A	C
6	4166250	C	T
6	4168184	C	T
6	4173445	C	T
6	4175089	G	A
6	4175171	A	T
6	4179683	T	A
6	4180075	A	G
6	4184454	C	A
6	4185391	C	T
6	4186140	C	T
6	4187939	C	T
6	4189518	C	T
6	4196739	G	A
6	4196806	A	G
6	4197084	A	G
6	4197390	C	A
6	4197717	C	T
6	4197757	G	C
6	4197952	G	A
6	4197971	G	A
6	4208388	T	C
6	4208502	A	G
6	4208528	A	G
6	4208553	A	G
6	4208955	G	A
6	4208976	C	T
6	4208997	C	G
6	4209575	A	G
6	4212784	T	C
6	4212909	A	G
6	4213260	A	G
6	4213633	T	C
6	4214877	T	C
6	4214952	C	T
6	4215549	C	T
6	4216097	T	C
6	4221999	T	C
6	4226962	T	C
6	4230653	C	T
6	4231019	T	C
6	4231924	G	C
6	4232161	A	T
6	4234260	C	T
6	4243028	A	G
6	4244202	A	G
6	4244705	T	C
6	4253319	T	C
6	4253974	A	G
6	4255375	C	T
6	4256677	T	C
6	4263281	G	A
6	4314324	A	G
6	4315276	G	A
6	4316824	A	C
6	4323691	G	A
6	4324553	T	C
6	4336913	G	C
6	4346088	G	A
6	4346187	T	G
6	4346894	A	G
6	4346907	T	C
6	4346963	T	C
6	4347328	C	T
6	4347551	A	C
6	4347632	A	G
6	4347687	T	A
6	4347893	A	T
6	4347904	T	C
6	4348174	T	A
6	4348233	T	G
6	4348857	C	T
6	4348879	G	A
6	4350529	A	T
6	4350543	A	G
6	4350626	G	C
6	4350668	T	C
6	4350718	C	A
6	4350962	T	C
6	4351110	G	A
6	4351299	G	A
6	4351446	A	T
6	4351472	C	T
6	4357465	G	A
6	4364131	A	G
6	4364587	G	T
6	4364609	T	A
6	4365043	T	C
6	4365119	T	C
6	4365275	G	A
6	4365789	T	C
6	4366193	G	T
6	4366266	A	C
6	4366640	T	A
6	4367089	A	G
6	4367102	C	T
6	4367302	A	G
6	4368289	T	C
6	4368365	T	G
6	4368816	A	T
6	4369092	C	T
6	4369235	T	A
6	4369391	T	G
6	4369407	T	C
6	4369515	G	T
6	4369813	C	T
6	4369947	G	A
6	4370107	G	A
6	4372402	A	G
6	4373091	A	G
6	4373540	T	C
6	4373582	G	C
6	4373853	G	A
6	4374084	C	T
6	4374148	A	G
6	4374278	C	G
6	4374444	C	T
6	4374526	C	G
6	4374569	C	A
6	4374651	T	C
6	4374983	C	T
6	4375013	C	A
6	4380019	A	C
6	4380147	C	T
6	4380411	C	G
6	4380526	G	A
6	4380688	G	T
6	4381338	T	C
6	4381479	C	A
6	4381650	A	G
6	4381665	G	A
6	4381692	T	C
6	4388867	G	A
6	4388918	A	G
6	4390286	A	G
6	4390540	C	T
6	4394532	C	A
6	4394636	C	T
6	4395008	T	C
6	4395273	G	A
6	4395287	G	A
6	4395301	T	C
6	4395412	A	G
6	4395966	G	A
6	4396696	T	C
6	4396742	A	G
6	4397098	A	G
6	4397898	T	G
6	4397925	C	G
6	4397992	A	G
6	4398350	T	G
6	4398414	C	A
6	4398526	A	G
6	4398550	T	C
6	4398579	C	T
6	4398792	C	T
6	4399129	T	C
6	4400366	T	A
6	4400398	T	C
6	4400572	G	A
6	4400609	G	A
6	4400778	T	C
6	4411785	A	C
6	4411828	C	T
6	4411999	C	A
6	4412203	G	A
6	4412872	A	G
6	4412885	T	G
6	4413256	G	A
6	4413291	G	C
6	4421678	A	G
6	4429369	T	C
6	4429415	T	C
6	4429525	A	C
6	4430799	A	C
6	4430929	C	G
6	4430947	C	G
6	4431304	A	C
6	4431905	G	C
6	4437826	A	T
6	4438111	T	C
6	4438736	G	A
6	4439615	T	C
6	4442388	T	C
6	4442593	G	A
6	4442905	A	G
6	4443531	A	T
6	4492910	C	A
6	4531661	C	G
6	4532016	A	T
6	4532355	T	C
6	4538978	C	G
6	4540111	A	C
6	4549167	A	G
6	4549185	A	G
6	4551985	A	C
6	4556870	T	G
6	4558384	T	C
6	4565911	A	G
6	4580320	A	G
6	4584478	G	A
6	4584834	T	C
6	4588295	C	T
6	4588315	C	T
6	4588550	G	C
6	4588621	T	C
6	4588674	A	T
6	4590147	A	C
6	4595445	T	C
6	4595689	C	T
6	4595809	A	T
6	4595830	T	A
6	4595842	C	A
6	4596453	C	T
6	4596663	G	C
6	4598646	C	T
6	4620694	G	A
6	4626253	T	C
6	4626283	A	C
6	4626324	A	G
6	4626666	C	T
6	4626708	A	G
6	4626891	A	G
6	4626944	G	A
6	4627036	C	T
6	4627349	G	A
6	4638014	C	G
6	4640586	T	C
6	4640608	C	T
6	4640798	G	A
6	4644488	A	G
6	4645294	A	G
6	4645323	T	A
6	4645434	C	T
6	4646523	C	A
6	4646877	C	T
6	4651722	A	C
6	4658103	A	G
6	4659112	G	A
6	4659139	C	T
6	4659273	G	T
6	4659306	A	C
6	4659639	G	T
6	4666531	G	C
6	4668348	A	G
6	4668698	A	G
6	4669950	T	G
6	4670365	G	A
6	4670605	T	A
6	4670894	T	C
6	4671582	T	C
6	4675714	G	A
6	4675989	A	G
6	4676325	T	C
6	4676516	A	T
6	4676796	A	G
6	4677994	G	A
6	4678037	A	T
6	4682825	C	G
6	4683112	G	T
6	4684244	A	T
6	4685195	A	G
6	4685209	C	T
6	4689372	A	G
6	4692136	T	G
6	4693742	G	A
6	4693776	A	G
6	4694426	T	C
6	4705417	C	T
6	4705730	G	A
6	4705759	T	A
6	4705939	T	C
6	4705982	C	T
6	4709945	G	T
6	4710180	A	G
6	4710632	G	T
6	4713677	C	T
6	4714247	A	C
6	4718928	C	T
6	4722339	C	T
6	4722372	C	T
6	4722417	G	A
6	4722450	G	A
6	4722484	G	A
6	4722723	A	T
6	4722789	A	G
6	4723306	G	A
6	4723672	T	A
6	4730105	A	T
6	4731406	G	A
6	4733079	T	G
6	4733097	T	C
6	4733500	C	T
6	4734500	C	T
6	4734860	T	C
6	4736327	C	T
6	4736703	T	C
6	4736722	T	G
6	4736768	T	C
6	4737068	A	G
6	4737845	T	C
6	4740690	A	T
6	4741069	G	A
6	4742441	T	C
6	4742471	T	C
6	4746066	G	C
6	4747569	T	C
[truncated: 11,681 more rows]

## Sheet: Chr.7
Supplementary Dataset 1. High quality SNPs identified between 93-11 and W2014 across 12 chromosomes.
Chrom.	Location	93-11	W2014
7	7148	G	A
7	8370	T	C
7	9268	A	G
7	9323	A	T
7	9403	G	A
7	10541	T	C
7	20677	G	A
7	22751	T	A
7	40225	A	G
7	41552	G	T
7	41628	C	T
7	47416	G	A
7	47478	A	T
7	47865	C	T
7	48674	G	T
7	49035	G	A
7	49653	G	A
7	49947	T	A
7	49994	A	T
7	51085	C	T
7	51461	A	G
7	54626	T	G
7	55734	C	G
7	56156	C	G
7	64548	A	T
7	64586	C	A
7	66967	A	C
7	68758	A	C
7	69355	C	T
7	69665	A	C
7	74160	C	T
7	75579	C	G
7	81812	A	T
7	82670	G	A
7	83050	T	C
7	86452	C	T
7	88881	C	A
7	91133	G	A
7	94261	G	A
7	97859	A	C
7	101445	T	C
7	110582	C	A
7	115879	T	A
7	116684	C	T
7	117023	G	A
7	117184	C	T
7	119857	C	A
7	130205	G	A
7	132597	A	T
7	133888	T	A
7	135579	A	G
7	135796	C	A
7	136126	A	G
7	136473	C	T
7	145800	A	G
7	146634	T	G
7	146665	C	T
7	147555	G	A
7	147746	A	C
7	147861	T	C
7	150940	C	T
7	151821	A	G
7	151887	T	C
7	151963	G	A
7	152007	T	G
7	152050	G	A
7	179110	A	C
7	179501	A	G
7	179669	T	A
7	180842	A	G
7	180857	C	A
7	181017	C	G
7	181191	T	C
7	181221	A	G
7	181258	G	T
7	181298	A	G
7	181358	C	T
7	181398	G	A
7	181607	T	C
7	181674	A	G
7	181754	C	T
7	181962	C	A
7	182010	A	C
7	182030	C	T
7	182103	A	G
7	182171	C	T
7	182215	G	T
7	182555	T	C
7	187837	A	T
7	189025	C	T
7	193005	C	G
7	193382	T	A
7	196754	C	G
7	197616	T	G
7	200359	A	C
7	206027	A	T
7	212306	T	C
7	212318	T	C
7	212335	T	C
7	213944	A	G
7	214382	A	C
7	214478	G	A
7	217557	C	T
7	219656	T	C
7	219694	A	G
7	235247	A	T
7	263819	G	A
7	282855	G	C
7	289787	G	A
7	292417	G	A
7	297043	T	C
7	297227	A	G
7	298319	C	T
7	298497	T	C
7	298932	T	C
7	298953	A	T
7	299024	C	G
7	299323	A	T
7	302487	A	C
7	308280	T	A
7	309188	A	G
7	309234	T	C
7	312529	A	G
7	312549	T	C
7	312634	G	A
7	335289	C	G
7	335823	A	C
7	339648	C	T
7	339785	C	T
7	340257	G	A
7	344505	G	T
7	349372	G	A
7	349727	C	G
7	364209	G	A
7	375180	T	C
7	385441	C	T
7	406901	C	T
7	408045	G	A
7	416280	T	C
7	419798	A	G
7	423693	T	C
7	424422	C	T
7	426518	A	G
7	433044	A	G
7	433529	C	T
7	434468	C	A
7	437532	G	A
7	438431	C	T
7	441719	A	G
7	442990	C	T
7	446012	T	G
7	446367	G	A
7	447208	T	C
7	450272	T	C
7	451682	T	C
7	452762	G	A
7	453330	A	G
7	470295	A	T
7	470462	G	A
7	470924	C	T
7	472193	T	A
7	481772	T	C
7	494953	A	G
7	501332	G	C
7	501666	C	T
7	501691	C	T
7	503098	A	G
7	505531	T	C
7	507176	T	C
7	507206	C	T
7	507392	C	G
7	507881	C	T
7	507895	C	T
7	508260	G	A
7	509406	G	A
7	509439	A	G
7	510123	C	G
7	512172	G	T
7	513292	G	T
7	514293	C	T
7	515227	G	A
7	515500	G	T
7	518625	G	C
7	522048	G	T
7	523524	T	A
7	526216	T	A
7	559858	T	G
7	562106	G	C
7	562150	C	T
7	562327	G	C
7	564040	C	T
7	564828	A	G
7	566059	T	A
7	567441	G	A
7	569609	C	A
7	573547	A	G
7	574471	T	C
7	575651	G	A
7	575919	G	T
7	579763	G	A
7	584319	A	G
7	584682	A	G
7	586267	T	G
7	592074	C	T
7	598275	C	T
7	598332	T	C
7	603864	T	A
7	606065	T	C
7	606523	G	A
7	622416	A	C
7	622908	G	T
7	624139	T	C
7	636739	A	T
7	642749	A	G
7	642984	T	C
7	654735	T	C
7	655493	C	T
7	658556	T	G
7	658574	T	C
7	664163	C	T
7	683397	G	A
7	683424	C	G
7	693391	G	A
7	700911	A	G
7	701925	A	T
7	702038	T	G
7	706295	T	C
7	711947	C	T
7	712663	G	A
7	713802	G	A
7	713822	G	A
7	714153	G	A
7	714753	A	G
7	723526	C	A
7	724471	A	G
7	727009	T	C
7	727621	G	A
7	727705	T	A
7	728178	A	G
7	728216	A	T
7	728260	G	T
7	728274	C	A
7	730082	A	C
7	730736	G	A
7	744502	A	C
7	752176	C	T
7	754356	A	G
7	754508	C	A
7	754998	G	A
7	757658	C	T
7	758846	G	A
7	759004	C	T
7	759097	G	C
7	759171	A	T
7	761616	C	T
7	761689	A	T
7	762063	T	A
7	762661	A	G
7	772142	A	T
7	772159	C	T
7	773006	T	C
7	774628	C	T
7	775680	T	C
7	792124	G	A
7	798582	A	C
7	800181	G	T
7	800963	G	A
7	809324	T	C
7	810441	G	T
7	810471	C	T
7	812144	T	C
7	812533	C	T
7	813250	G	C
7	813444	T	C
7	813768	A	G
7	813805	A	G
7	815333	G	A
7	823689	A	G
7	824932	A	G
7	827889	T	C
7	828259	T	C
7	829285	C	T
7	829467	C	A
7	829850	T	C
7	834260	T	G
7	840801	C	T
7	842537	G	A
7	842697	G	A
7	842716	G	C
7	842885	C	T
7	842979	G	C
7	843340	A	G
7	846110	T	C
7	846546	T	C
7	850004	T	A
7	850034	T	C
7	850141	A	G
7	850480	A	C
7	850672	C	G
7	850685	C	T
7	850996	T	C
7	853930	T	C
7	854316	G	A
7	854569	C	T
7	859163	C	T
7	878480	G	C
7	888092	A	G
7	888168	A	G
7	895337	T	A
7	895756	C	T
7	896525	A	G
7	896950	T	A
7	896994	A	G
7	897174	A	C
7	897287	G	A
7	905758	C	G
7	907182	T	C
7	917328	A	G
7	920323	C	G
7	920336	G	A
7	920587	C	T
7	920663	C	T
7	920807	A	G
7	920965	G	A
7	921015	G	A
7	921757	T	C
7	921939	G	A
7	921950	A	T
7	929078	C	T
7	929900	G	A
7	939915	G	T
7	939987	G	A
7	940484	C	T
7	940502	T	C
7	940982	C	A
7	941003	G	T
7	941100	T	C
7	943577	T	C
7	946125	C	G
7	946359	A	G
7	946436	A	G
7	946474	T	A
7	947898	T	C
7	948090	A	T
7	948237	G	A
7	948269	T	C
7	948312	G	C
7	948804	G	A
7	949259	T	G
7	949284	C	T
7	962094	G	C
7	962182	T	C
7	964195	A	G
7	965153	C	T
7	966288	T	A
7	966516	C	A
7	966777	A	C
7	971674	A	G
7	973923	T	A
7	979150	C	T
7	980901	T	C
7	981031	T	C
7	981277	G	C
7	985070	A	G
7	988162	G	A
7	988190	T	G
7	988364	A	G
7	990781	G	C
7	991312	A	G
7	991411	A	G
7	991487	C	A
7	991576	A	G
7	991617	A	G
7	991876	T	C
7	993496	G	A
7	993610	T	C
7	995151	C	G
7	995715	C	T
7	998517	C	T
7	998546	G	A
7	998651	A	G
7	1001569	A	G
7	1001765	G	A
7	1016687	A	T
7	1017047	G	A
7	1018695	T	C
7	1019609	G	T
7	1025661	A	C
7	1025992	G	T
7	1026822	A	T
7	1028661	G	A
7	1031460	G	T
7	1037156	G	A
7	1042762	G	A
7	1042800	C	T
7	1042821	C	T
7	1043167	C	T
7	1043269	G	A
7	1044211	T	C
7	1044441	T	A
7	1045572	C	T
7	1048129	G	C
7	1049235	T	A
7	1077348	G	C
7	1078006	G	C
7	1082923	G	A
7	1083407	C	A
7	1083437	C	T
7	1083730	C	G
7	1083787	A	G
7	1087323	A	G
7	1087461	T	C
7	1088069	C	A
7	1096112	G	A
7	1096246	C	A
7	1098128	T	G
7	1099951	A	G
7	1100229	C	T
7	1100838	C	A
7	1107909	T	G
7	1107986	G	A
7	1108232	C	T
7	1108368	G	A
7	1109813	G	A
7	1110740	G	A
7	1110756	C	T
7	1111041	T	G
7	1111307	A	G
7	1115134	A	G
7	1115545	G	A
7	1118293	A	T
7	1118345	T	C
7	1118383	C	G
7	1118533	C	T
7	1118759	C	A
7	1119612	T	G
7	1119968	G	A
7	1120094	A	G
7	1120524	G	A
7	1132866	T	C
7	1134126	G	A
7	1140302	C	T
7	1144159	C	T
7	1144204	T	A
7	1144222	C	T
7	1151114	A	C
7	1156543	G	T
7	1156942	A	C
7	1157015	G	A
7	1157969	A	G
7	1161055	A	G
7	1161852	T	C
7	1162395	G	T
7	1162489	A	G
7	1169577	T	G
7	1181872	C	A
7	1181999	G	A
7	1190683	A	T
7	1195861	G	A
7	1198957	G	A
7	1199313	T	A
7	1213866	A	G
7	1214712	A	C
7	1215101	A	C
7	1216045	A	G
7	1216078	C	T
7	1217337	A	C
7	1218061	G	C
7	1219412	A	G
7	1220052	A	G
7	1220756	A	T
7	1221545	C	T
7	1229913	T	G
7	1231095	A	T
7	1232767	C	A
7	1234738	A	G
7	1236126	C	T
7	1236146	C	T
7	1237284	G	A
7	1242589	G	C
7	1249900	A	G
7	1250650	C	T
7	1250903	G	A
7	1253750	T	C
7	1253895	T	C
7	1254742	C	T
7	1256417	G	C
7	1259346	A	T
7	1259363	T	C
7	1259396	A	G
7	1262411	T	C
7	1262426	C	T
7	1262943	T	G
7	1263102	T	C
7	1263409	T	C
7	1266713	C	G
7	1273078	T	A
7	1276252	A	G
7	1276354	C	T
7	1277286	G	T
7	1277802	C	T
7	1278547	A	G
7	1278907	T	A
7	1279427	G	T
7	1282163	G	A
7	1285141	C	T
7	1287345	T	C
7	1287854	G	C
7	1289032	A	C
7	1291803	T	A
7	1292005	A	G
7	1296914	C	T
7	1302898	A	G
7	1304804	C	T
7	1304939	G	A
7	1305679	G	A
7	1305837	T	C
7	1306027	A	T
7	1306171	T	A
7	1311407	G	A
7	1311606	A	T
7	1313073	A	T
7	1313474	C	T
7	1314992	A	G
7	1315582	C	A
7	1315649	G	A
7	1440414	A	G
7	1441078	C	T
7	1448721	T	C
7	1453123	T	G
7	1505588	C	A
7	1509369	C	T
7	1515815	T	A
7	1541203	A	G
7	1541595	G	A
7	1541974	G	A
7	1542030	C	G
7	1542230	G	A
7	1551582	C	T
7	1553512	A	G
7	1562884	A	G
7	1572102	A	T
7	1575975	G	A
7	1576012	C	T
7	1576969	G	A
7	1583863	T	A
7	1584251	G	A
7	1584264	T	C
7	1584276	G	T
7	1584823	A	G
7	1584843	G	A
7	1585197	G	A
7	1585235	T	C
7	1586673	A	T
7	1596007	G	C
7	1596079	A	G
7	1599148	C	G
7	1599718	T	G
7	1599730	C	G
7	1599988	C	T
7	1601045	G	A
7	1602678	A	G
7	1604432	C	T
7	1607827	C	T
7	1608153	A	C
7	1611901	T	A
7	1612241	A	G
7	1613889	A	G
7	1614479	T	G
7	1614530	A	G
7	1615057	T	C
7	1615593	A	G
7	1615965	G	A
7	1617030	A	G
7	1618311	T	A
7	1618701	G	A
7	1618750	A	G
7	1618768	G	A
7	1618856	G	A
7	1619392	G	C
7	1622822	G	A
7	1623029	C	T
7	1623055	G	T
7	1623209	G	A
7	1623296	T	G
7	1623619	C	A
7	1623668	C	T
7	1626841	G	A
7	1627929	A	T
7	1628374	C	T
7	1628871	A	G
7	1628888	G	A
7	1631296	G	A
7	1631490	A	G
7	1631712	T	C
7	1633258	G	C
7	1688359	T	C
7	1688371	C	A
7	1688737	A	T
7	1688818	G	C
7	1689397	T	G
7	1692938	T	C
7	1692974	T	C
7	1693009	A	T
7	1693134	T	C
7	1693267	C	T
7	1693299	G	A
7	1693791	T	C
7	1693868	A	C
7	1693886	A	G
7	1693968	A	G
7	1694011	G	A
7	1694258	T	G
7	1694295	A	G
7	1694439	G	A
7	1694640	A	G
7	1694683	C	T
7	1694885	G	A
7	1696070	G	C
7	1699608	A	T
7	1700003	A	G
7	1700252	G	T
7	1712267	A	G
7	1712527	T	G
7	1713238	C	T
7	1713463	G	A
7	1713598	G	A
7	1713733	A	G
7	1713754	A	T
7	1713887	A	T
7	1713910	T	A
7	1713935	C	A
7	1745344	T	C
7	1783781	C	A
7	1790642	A	G
7	1797501	G	A
7	1805383	T	G
7	1811435	A	G
7	1812181	C	T
7	1812694	A	T
7	1829539	A	G
7	1833660	G	A
7	1837956	G	A
7	1844043	A	G
7	1844893	G	T
7	1844924	G	A
7	1846122	C	A
7	1847217	C	A
7	1853740	A	G
7	1855079	T	G
7	1856190	C	T
7	1861853	A	C
7	1863575	A	G
7	1864097	G	A
7	1869196	C	T
7	1871793	G	A
7	1938675	C	T
7	1993807	T	A
7	1995803	T	C
7	1997758	T	A
7	1997780	A	G
7	2003078	G	A
7	2003553	C	T
7	2004249	G	A
7	2010211	C	T
7	2011221	A	G
7	2015177	A	T
7	2020295	G	A
7	2020668	C	A
7	2029649	C	T
7	2030047	T	C
7	2031333	G	A
7	2037557	T	A
7	2070548	G	A
7	2072568	C	T
7	2074548	G	A
7	2074881	T	C
7	2078869	T	G
7	2082613	T	G
7	2082849	G	T
7	2085600	A	T
7	2087971	C	T
7	2098263	C	T
7	2110521	C	T
7	2130652	G	A
7	2140728	C	T
7	2142053	G	A
7	2145327	A	C
7	2146063	G	T
7	2146400	A	C
7	2148763	A	T
7	2150109	T	C
7	2151148	T	C
7	2156376	G	T
7	2158189	A	G
7	2160624	T	C
7	2161405	C	T
7	2161827	C	A
7	2166176	C	A
7	2169272	T	C
7	2178342	T	C
7	2178671	T	C
7	2178699	C	T
7	2182823	T	G
7	2182876	A	G
7	2186346	A	G
7	2186517	T	C
7	2186539	A	G
7	2186703	C	T
7	2186868	T	C
7	2191542	C	G
7	2192860	G	T
7	2194678	C	T
7	2198930	C	G
7	2199616	T	C
7	2201907	G	A
7	2209151	G	A
7	2213255	A	G
7	2213909	G	A
7	2218863	G	A
7	2221987	A	G
7	2223461	A	G
7	2223880	C	T
7	2226184	T	C
7	2226354	T	G
7	2227246	A	T
7	2227440	C	T
7	2250703	T	C
7	2251377	C	A
7	2263816	C	A
7	2263858	T	C
7	2264688	G	A
7	2265456	G	A
7	2265519	C	T
7	2265938	C	T
7	2266031	C	G
7	2267042	G	T
7	2276841	T	C
7	2277266	G	A
7	2280116	G	A
7	2288270	T	G
7	2297935	T	C
7	2299391	A	G
7	2302065	T	C
7	2303011	A	G
7	2303488	G	A
7	2305441	T	C
7	2307360	C	G
7	2313041	T	A
7	2324062	A	C
7	2325002	C	T
7	2342575	T	C
7	2343527	C	T
7	2348600	G	C
7	2442248	T	C
7	2442674	G	T
7	2442956	A	G
7	2452803	A	G
7	2453159	T	C
7	2453792	T	C
7	2462700	A	G
7	2464588	T	A
7	2465206	G	A
7	2465555	G	C
7	2470362	C	T
7	2470421	T	C
7	2471275	C	T
7	2479539	A	G
7	2482580	G	T
7	2482637	A	T
7	2503708	A	G
7	2504979	G	A
7	2505335	T	C
7	2505643	A	G
7	2505718	A	G
7	2505800	G	A
7	2506235	A	C
7	2506842	A	G
7	2509111	T	G
7	2509164	A	C
7	2524608	T	C
7	2525418	T	C
7	2529412	G	T
7	2532601	T	A
7	2533200	T	C
7	2535082	G	C
7	2535520	A	G
7	2536095	G	A
7	2536334	T	A
7	2542383	G	A
7	2543055	T	C
7	2543197	C	T
7	2547542	G	C
7	2550140	A	G
7	2550163	G	A
7	2550330	A	G
7	2554444	T	C
7	2554473	T	C
7	2556190	T	C
7	2578897	C	T
7	2580911	C	G
7	2585773	C	T
7	2588384	C	T
7	2596744	A	T
7	2601444	A	G
7	2601487	A	C
7	2601531	T	A
7	2604494	T	C
7	2604996	C	T
7	2614699	T	C
7	2617891	A	G
7	2618336	A	C
7	2622114	T	C
7	2627073	T	C
7	2638183	C	T
7	2644758	G	C
7	2644886	T	A
7	2652296	A	G
7	2652780	C	T
7	2655944	C	A
7	2657308	T	C
7	2657691	A	G
7	2663164	T	G
7	2665269	G	A
7	2665634	G	T
7	2666385	C	G
7	2668775	G	A
7	2674914	A	G
7	2675556	C	T
7	2675774	A	C
7	2675828	T	C
7	2680331	T	C
7	2681619	T	A
7	2685171	T	C
7	2685234	T	C
7	2685251	C	T
7	2686746	A	G
7	2686758	G	A
7	2692875	A	G
7	2695590	C	T
7	2695607	C	T
7	2697929	C	A
7	2719931	C	T
7	2721324	A	G
7	2721378	C	T
7	2734874	C	T
7	2737136	G	A
7	2737740	G	A
7	2737791	T	A
7	2753388	G	T
7	2753446	T	C
7	2753484	G	A
7	2753498	C	T
7	2753890	A	G
7	2755138	T	G
7	2757735	T	C
7	2758123	C	A
7	2758189	A	G
7	2758219	C	T
7	2758677	G	T
7	2758713	A	G
7	2759136	C	T
7	2760184	C	T
7	2760216	G	A
7	2764643	G	A
7	2769252	A	C
7	2792329	G	A
7	2792663	A	T
7	2795017	A	G
7	2795462	A	G
7	2797299	G	A
7	2799819	C	A
7	2803641	T	G
7	2806496	C	A
7	2807541	A	G
7	2810698	G	T
7	2817807	A	G
7	2818256	G	A
7	2825510	A	T
7	2827748	A	T
7	2883457	A	G
7	2884755	T	A
7	2884995	A	C
7	2887086	T	C
7	2888415	A	G
7	2888543	A	G
7	2888876	G	A
7	2889259	G	A
7	2889579	C	G
7	2889662	T	C
7	2890126	T	A
7	2891222	G	A
7	2943754	T	G
7	2943772	G	T
7	2947235	G	A
7	2947589	C	T
7	2947702	G	A
7	2948100	A	G
7	2950724	G	A
7	3120228	A	C
7	3120348	T	A
7	3120411	G	A
7	3120488	T	G
7	3122897	T	C
7	3135807	A	C
7	3140177	C	T
7	3151279	A	C
7	3153537	T	C
7	3153923	C	G
7	3155218	G	A
7	3162314	A	G
7	3162532	A	G
7	3182471	G	T
7	3185232	A	G
7	3185613	C	A
7	3185720	T	C
7	3190668	A	G
7	3191124	A	C
7	3192626	T	G
7	3199934	A	G
7	3199959	C	G
7	3200359	G	C
7	3201852	A	G
7	3206608	T	C
7	3208844	A	G
7	3212612	C	A
7	3212653	C	A
7	3220722	C	G
7	3239295	G	A
7	3242491	A	T
7	3249792	C	T
7	3249911	C	T
7	3250117	A	C
7	3285221	A	G
7	3286422	G	A
7	3291371	T	G
7	3307538	T	C
7	3307630	T	A
7	3308016	T	C
7	3308284	C	T
7	3308643	A	C
7	3309052	C	A
7	3327665	G	A
7	3329065	G	A
7	3364357	T	C
7	3364718	G	A
7	3368488	C	A
7	3389007	T	C
7	3392450	G	A
7	3393157	G	A
7	3394464	G	C
7	3398092	T	G
7	3412384	T	G
7	3422692	T	C
7	3422940	A	G
7	3429870	T	C
7	3430627	G	A
7	3430671	G	A
7	3441535	G	A
7	3441570	A	G
7	3441609	A	G
7	3446816	A	T
7	3447330	A	G
7	3447454	A	C
7	3448158	A	G
7	3454707	G	A
7	3454783	G	A
7	3456025	T	C
7	3462904	C	A
7	3467187	T	C
7	3470859	G	C
7	3472508	A	G
7	3474149	C	T
7	3475388	C	T
7	3475560	T	A
7	3477393	G	A
7	3483681	T	G
7	3484535	A	G
7	3492821	A	G
7	3496946	A	G
7	3498277	C	T
7	3510955	A	C
7	3511326	A	G
7	3525825	G	T
7	3542702	A	G
7	3542717	G	A
7	3557184	G	A
7	3557657	G	A
7	3557779	C	A
7	3559231	T	G
7	3559920	G	C
7	3566917	A	C
7	3575803	A	G
7	3576754	A	T
7	3576810	G	C
7	3577145	A	G
7	3578579	T	G
7	3579571	A	G
7	3585690	G	T
7	3585835	C	T
7	3586699	C	G
7	3587952	A	G
7	3590147	A	G
7	3591281	T	C
7	3592176	G	A
7	3601766	C	A
7	3602276	G	A
7	3602456	T	G
7	3605812	G	A
7	3607678	C	T
7	3607754	C	T
7	3608124	G	A
7	3612554	A	G
7	3615492	T	C
7	3615532	A	C
7	3619669	C	T
7	3624143	G	T
7	3624524	C	T
7	3650441	C	A
7	3665880	T	A
7	3665949	A	G
7	3669806	G	C
7	3676865	G	A
7	3683337	A	C
7	3683509	C	T
7	3683807	G	A
7	3683890	T	C
7	3692806	C	T
7	3693040	T	C
7	3705893	C	T
7	3705920	A	T
7	3705931	G	A
7	3720432	C	T
7	3720523	C	T
7	3720918	T	C
7	3721906	T	C
7	3728457	A	G
7	3728791	C	T
7	3729941	G	A
7	3732974	C	T
7	3748963	T	C
7	3756775	G	A
7	3756896	A	G
7	3762591	C	G
7	3763009	A	G
7	3764279	C	G
7	3764964	G	A
7	3765579	A	G
7	3770683	C	A
7	3776354	C	T
7	3781401	T	C
7	3783911	T	A
7	3784783	C	A
7	3800464	A	G
7	3815227	A	C
7	3818787	T	C
7	3822167	T	C
7	3832737	T	C
7	3833661	T	C
7	3836084	C	T
7	3838646	G	A
7	3838665	T	G
7	3840921	G	A
7	3841675	A	G
7	3841690	A	T
7	3842043	T	A
7	3844721	T	C
7	3844766	C	G
7	3848810	A	G
7	3849257	T	C
7	3849302	A	G
7	3962490	T	C
7	3973986	T	C
7	3975884	A	C
7	3987730	A	G
7	3990102	C	T
7	3990843	C	T
7	4002352	T	A
7	4003489	A	T
7	4005529	C	T
7	4005660	A	G
7	4015863	A	C
7	4015968	G	A
7	4023654	A	G
7	4031951	T	C
7	4042324	T	C
7	4046890	C	T
7	4046946	G	A
7	4057111	C	A
7	4058053	A	G
7	4058064	T	C
7	4075002	G	C
7	4078223	T	G
7	4078537	G	A
7	4089627	G	A
7	4119931	C	T
7	4119967	A	G
7	4121501	T	G
7	4133845	T	C
7	4142308	A	T
7	4150189	A	G
7	4151215	A	G
7	4151936	C	T
7	4152480	A	C
7	4153846	G	A
7	4157379	C	A
7	4162754	G	A
7	4163650	T	C
7	4163695	A	G
7	4168424	C	T
7	4172520	A	T
7	4172970	C	T
7	4177993	C	T
7	4178037	G	T
7	4180782	A	G
7	4181902	G	T
7	4183320	T	C
7	4183429	C	T
7	4184047	T	A
7	4187008	T	C
7	4191516	G	A
7	4192419	C	A
7	4192572	G	A
7	4192701	A	G
7	4193588	T	C
7	4200342	G	T
7	4210253	A	G
7	4220324	A	G
7	4227367	G	A
7	4227766	G	A
7	4228289	T	C
7	4228542	G	A
7	4228555	T	C
7	4228577	T	C
7	4228613	G	C
7	4231077	C	T
7	4232823	G	A
7	4232900	G	A
7	4233076	G	A
7	4233116	G	A
7	4233193	G	A
7	4233283	G	A
7	4233313	T	C
7	4233344	A	G
7	4233600	T	C
7	4234597	G	C
7	4248225	T	C
7	4248260	G	A
7	4248442	C	T
7	4248592	A	C
7	4255335	G	A
7	4255893	C	T
7	4256134	A	G
7	4256971	A	G
7	4257001	A	C
7	4257128	C	T
7	4257221	T	C
7	4257529	T	C
7	4257948	A	G
7	4258064	C	T
7	4264171	A	G
7	4264214	T	C
7	4265481	A	G
7	4265503	A	G
7	4271122	C	T
7	4271244	T	A
7	4274514	T	C
7	4277826	A	C
7	4283427	G	A
7	4283904	C	T
7	4284295	T	C
7	4284854	G	C
7	4294714	G	A
7	4300216	T	G
7	4300648	C	T
7	4302564	T	C
7	4309463	C	T
7	4310149	C	A
7	4315209	T	A
7	4315623	C	A
7	4315664	G	A
7	4318827	G	A
7	4319013	T	A
7	4322541	T	C
7	4322757	T	C
7	4324132	A	C
7	4324556	T	C
7	4324642	G	C
7	4327837	G	A
7	4329305	T	A
7	4329332	G	A
7	4331358	T	C
7	4334415	A	G
7	4334429	A	C
7	4334535	T	C
7	4342614	T	A
7	4342670	C	T
7	4349010	T	C
7	4350134	G	C
7	4351668	C	T
7	4352124	C	T
7	4352460	T	C
7	4354164	T	G
7	4355613	C	T
7	4358953	G	A
7	4361169	A	G
7	4361214	A	G
7	4375416	G	A
7	4375456	C	T
7	4375535	G	A
7	4376567	G	T
7	4378964	C	T
7	4378986	A	C
7	4380142	A	G
7	4380196	A	G
7	4380363	T	G
7	4380564	T	G
7	4380577	A	G
7	4382569	G	A
7	4384281	G	T
7	4384586	G	T
7	4384597	G	T
7	4384766	G	A
7	4385203	T	C
7	4388621	C	G
7	4390900	A	G
7	4391114	A	G
7	4393058	T	C
7	4398413	T	C
7	4398739	C	T
7	4399300	T	G
7	4400271	A	C
7	4409109	T	G
7	4409133	A	T
7	4409447	A	G
7	4410034	T	C
7	4421732	G	A
7	4422899	A	T
7	4423127	A	G
7	4423139	C	A
7	4425866	T	C
7	4443671	A	G
7	4455176	C	T
7	4455407	G	A
7	4456188	C	G
7	4456210	C	T
7	4456303	C	A
7	4456764	A	G
7	4456966	A	C
7	4459378	G	T
7	4460202	G	A
7	4460331	C	T
7	4460399	T	C
7	4460506	A	G
7	4460705	T	G
7	4486651	C	T
7	4495038	T	C
7	4495071	A	G
7	4495557	G	A
7	4495671	T	G
7	4495854	T	C
7	4496182	T	A
7	4497622	T	A
7	4497681	A	G
7	4499039	A	G
7	4499068	C	T
7	4499230	C	G
7	4503866	T	C
7	4504094	G	A
7	4504320	T	A
7	4504454	A	G
7	4509158	C	G
7	4509517	T	C
7	4517658	C	T
7	4518150	T	C
7	4520270	A	G
7	4524899	G	T
7	4526531	A	G
7	4527055	A	G
7	4529137	A	G
7	4529236	C	T
7	4529335	C	T
7	4529665	G	A
7	4532718	T	A
7	4535545	A	G
7	4535619	T	G
7	4536920	G	T
7	4537089	G	C
7	4537419	G	A
7	4543638	T	C
7	4546264	C	A
7	4546810	T	C
7	4547029	G	T
7	4551113	T	A
7	4551510	T	A
7	4551787	A	T
7	4552093	A	T
7	4552190	G	A
7	4558509	T	A
7	4558520	T	G
7	4559121	A	G
7	4564393	C	T
7	4564675	T	A
7	4564950	A	G
7	4564981	A	G
7	4564993	G	A
7	4565043	T	C
7	4565347	T	C
7	4571119	T	C
7	4572931	G	A
7	4572970	T	C
7	4574556	T	C
7	4578126	G	A
7	4580790	A	G
7	4582241	T	C
7	4587205	G	A
7	4587801	T	C
7	4588294	A	G
7	4590688	T	G
7	4591040	G	T
7	4591083	A	T
7	4591425	A	G
7	4594812	G	A
7	4596159	A	G
7	4596181	C	T
7	4604609	T	C
7	4607763	T	C
7	4607784	G	A
7	4608718	A	G
7	4610607	A	G
7	4622035	C	T
7	4622969	C	T
7	4623190	G	T
7	4643294	T	C
7	4648601	A	G
7	4648958	G	A
7	4649031	T	G
7	4649318	G	C
7	4649419	T	C
7	4649548	T	C
7	4649625	T	C
7	4649873	A	G
7	4649907	A	C
7	4650004	A	G
7	4650310	T	C
7	4650378	T	C
7	4650424	A	G
7	4650490	A	G
7	4650569	C	T
7	4650879	A	G
7	4650939	C	T
7	4653761	A	G
7	4658267	T	G
7	4658348	C	G
7	4659166	T	G
7	4659204	C	G
7	4665261	A	G
7	4665731	T	A
7	4676591	T	C
7	4676921	G	A
7	4677172	A	G
7	4677193	C	T
7	4677653	G	A
7	4677683	T	C
7	4678415	T	G
7	4678445	T	G
7	4679048	A	G
7	4679076	A	G
7	4679158	T	C
7	4679417	C	G
7	4679437	T	C
7	4679737	C	T
7	4684203	A	T
7	4685808	G	C
7	4685873	G	A
7	4686111	T	G
7	4686195	A	G
7	4689111	G	A
7	4689317	A	G
7	4690693	G	C
7	4691045	T	C
7	4691509	A	T
7	4695113	G	A
7	4695129	G	A
7	4696531	C	T
7	4700505	A	G
7	4703746	C	T
7	4704118	T	C
7	4705350	T	C
7	4707185	A	G
7	4710073	A	G
7	4713494	A	G
7	4714943	C	T
7	4715062	A	G
7	4716345	C	T
7	4716483	G	A
7	4716716	T	C
7	4722608	A	G
7	4722629	A	G
7	4729423	C	A
7	4729800	T	C
7	4731892	A	G
7	4732223	A	G
7	4732407	T	C
7	4735561	C	A
7	4736680	T	G
7	4746885	G	A
7	4753178	A	G
7	4756980	A	G
7	4757079	A	G
7	4757377	T	C
7	4757858	C	A
7	4757878	G	A
7	4762967	C	T
7	4764404	T	C
7	4773583	A	T
7	4773693	G	C
7	4773729	A	T
7	4773963	C	T
7	4774455	G	A
7	4775093	G	A
7	4775153	A	G
7	4775934	T	G
7	4776001	C	G
7	4777771	T	C
7	4799836	A	C
7	4805849	C	T
7	4807053	T	C
7	4807626	A	G
7	4807734	A	G
7	4808013	T	G
7	4810434	A	C
7	4824323	T	C
7	4848958	C	T
7	4850658	C	T
7	4850682	T	C
7	4855851	T	C
7	4865949	C	T
7	4872485	A	C
7	4873536	G	A
7	4878244	C	T
7	4882809	A	C
7	4884710	G	T
7	4886594	C	T
7	4887092	G	A
7	4887138	G	T
7	4887497	G	A
7	4888184	G	A
7	4888275	A	T
7	4888506	T	C
7	4888856	T	C
7	4898719	A	T
7	4898749	T	C
7	4899113	G	A
7	4899145	G	A
7	4899555	A	G
7	4900518	C	T
7	4902321	T	G
7	4902339	A	G
7	4906396	C	T
7	4910838	A	C
7	4913805	A	G
7	4914184	A	G
7	4916597	A	G
7	4918007	C	A
7	4926040	C	T
7	4937510	G	A
7	4952263	A	T
7	4952694	T	C
7	4952722	T	C
7	4959391	G	A
7	4961050	C	T
7	4961558	C	T
7	4968580	A	G
7	4980848	G	A
7	4983799	T	A
7	4987680	G	A
7	4995502	A	T
7	4995738	T	C
7	4997119	C	T
7	4998174	C	T
7	5007967	G	T
7	5009776	T	A
7	5011707	A	G
7	5011789	C	T
7	5011822	G	T
7	5011843	C	T
7	5012219	C	T
7	5014486	A	G
7	5015105	C	T
7	5015216	C	T
7	5015355	C	T
7	5015493	C	T
7	5018870	A	T
7	5018962	A	C
7	5020089	T	A
7	5020291	G	A
7	5021366	G	T
7	5039903	C	A
7	5045832	A	C
7	5047639	C	T
7	5059003	G	A
7	5063485	A	G
7	5075709	C	T
7	5083201	C	T
7	5083855	A	G
7	5085816	A	G
7	5093925	C	T
7	5094089	C	A
7	5099756	T	C
7	5099806	T	A
7	5100091	T	C
7	5110827	T	A
7	5110958	A	G
7	5114769	T	C
7	5115479	T	C
7	5116762	T	A
7	5117188	C	A
7	5120074	A	G
7	5123406	A	G
7	5123530	T	C
7	5123610	C	T
7	5124524	A	C
7	5127887	G	A
7	5127930	G	A
7	5129207	A	G
7	5129330	G	A
7	5130560	C	T
7	5131685	G	A
7	5131793	C	T
7	5147525	G	A
7	5147570	C	T
7	5147768	C	A
7	5149221	T	C
7	5158418	A	G
7	5165296	C	T
7	5181170	C	T
7	5181334	C	T
7	5181487	C	A
7	5181693	A	T
7	5188732	T	C
7	5189110	C	T
7	5194352	G	C
7	5200913	A	G
7	5210611	T	C
7	5210661	G	T
7	5210703	C	T
7	5210734	C	T
7	5235363	T	C
7	5238448	G	A
7	5238462	C	A
7	5238511	T	A
7	5241935	C	T
7	5241955	C	T
7	5242493	T	A
7	5242528	A	C
7	5242754	A	G
7	5247442	C	A
7	5247612	G	A
7	5249553	T	A
7	5250160	G	C
7	5250692	C	T
7	5254043	C	T
7	5255083	T	C
7	5255515	T	C
7	5257120	A	G
7	5258093	T	C
7	5258246	G	A
7	5262133	T	A
7	5263902	T	A
7	5264681	A	G
7	5264744	G	A
7	5264756	G	A
7	5269802	G	C
7	5308919	T	C
7	5309634	C	A
7	5310016	A	G
7	5315085	C	T
7	5419141	T	C
7	5421143	T	C
7	5422185	T	C
7	5422335	T	C
7	5422461	C	T
7	5422563	T	C
7	5424133	G	C
7	5424304	T	A
7	5424779	G	C
7	5424798	A	G
7	5442446	G	T
7	5442591	T	C
7	5442646	A	C
7	5442912	G	T
7	5442983	A	G
7	5443529	A	G
7	5443542	C	T
7	5445000	G	A
7	5445138	G	A
7	5445165	T	A
7	5446912	T	G
7	5446933	A	G
7	5455270	A	G
7	5455303	T	C
7	5457956	T	G
7	5458009	G	C
7	5467238	C	G
7	5467755	T	C
7	5476399	T	C
7	5484176	G	A
7	5490325	A	G
7	5491338	T	G
7	5493385	T	C
7	5504404	T	C
7	5510960	A	G
7	5513453	C	T
7	5518971	A	C
7	5518996	G	A
7	5522853	A	C
7	5529737	G	A
7	5537267	G	A
7	5538584	T	C
7	5538727	C	T
7	5538748	A	G
7	5538775	T	C
7	5539485	A	G
7	5540182	C	T
7	5540520	G	A
7	5543161	T	C
7	5546095	G	T
7	5547626	T	C
7	5548279	T	A
7	5548672	T	A
7	5549036	C	T
7	5549047	T	C
7	5551451	C	T
7	5553466	C	T
7	5554721	G	A
7	5560009	T	C
7	5560179	G	A
7	5560264	T	C
7	5562280	C	T
7	5565351	C	T
7	5571021	G	T
7	5571975	A	G
7	5573836	T	C
7	5574066	A	G
7	5574943	A	G
7	5575660	T	C
7	5576169	G	A
7	5577048	T	A
7	5577630	G	A
7	5578003	A	G
7	5578910	T	A
7	5579286	C	T
7	5583120	G	A
7	5584270	C	T
7	5587391	A	G
7	5587896	T	G
7	5587938	G	A
7	5590457	T	C
7	5590531	T	C
7	5590818	C	A
7	5590835	T	C
7	5590894	G	A
7	5591280	A	G
7	5591636	G	T
7	5592690	C	T
7	5595574	C	T
7	5600257	A	C
7	5600671	G	A
7	5606144	A	G
7	5607378	A	G
7	5607438	G	A
7	5607763	C	G
7	5612577	G	T
7	5622062	C	T
7	5622252	A	G
7	5627069	G	A
7	5627191	T	C
7	5627569	A	G
7	5639743	G	T
7	5641458	C	T
7	5648511	G	C
7	5648957	T	C
7	5649559	T	C
7	5656766	G	A
7	5659225	C	A
7	5662152	C	T
7	5663409	A	G
7	5664942	T	G
7	5668033	G	A
7	5681784	C	T
7	5684246	C	T
7	5691073	A	G
7	5691362	G	A
7	5691453	C	T
7	5693496	A	G
7	5693935	A	C
7	5694268	G	A
7	5694412	C	G
7	5697259	T	C
7	5697816	G	A
7	5698720	C	G
7	5698738	G	A
7	5701755	G	C
7	5701768	A	G
7	5713360	G	A
7	5713422	A	C
7	5715145	A	G
7	5715635	C	T
7	5715829	C	G
7	5715863	A	G
7	5715910	T	C
7	5716014	A	T
7	5716026	A	G
7	5719310	C	A
7	5719736	T	C
7	5719763	T	C
7	5719774	A	C
7	5720180	C	T
7	5720459	G	C
7	5720671	C	T
7	5720831	A	G
7	5720889	T	C
7	5721621	C	T
7	5721645	A	G
7	5721674	C	T
7	5721849	G	A
7	5721892	C	T
7	5722002	A	G
7	5725961	C	A
7	5731796	T	C
7	5732259	C	T
7	5736839	A	G
7	5736973	G	A
7	5737062	A	G
7	5737318	A	G
7	5737386	T	C
7	5737417	A	G
7	5738095	G	A
7	5741204	G	A
7	5741905	A	C
7	5741993	A	G
7	5742032	A	G
7	5742221	A	G
7	5743172	A	G
7	5743223	C	T
7	5743253	G	A
7	5747741	A	C
7	5754007	G	A
7	5754183	A	G
7	5761767	G	A
7	5762372	A	G
7	5765680	G	C
7	5772465	C	T
7	5774377	T	A
7	5775572	C	T
7	5779942	A	G
7	5785517	A	C
7	5788269	T	G
7	5791000	C	T
7	5791404	C	G
7	5795226	A	G
7	5795872	A	G
7	5797182	G	A
7	5798727	T	G
7	5798804	A	G
7	5799113	G	A
7	5799872	C	T
7	5800096	C	T
7	5801571	A	T
7	5802688	G	A
7	5807905	T	C
7	5809581	T	C
7	5813434	G	C
7	5813555	A	G
7	5813766	T	G
7	5813870	A	G
7	5820555	A	G
7	5820582	C	T
7	5820992	G	A
7	5821355	T	C
7	5824046	T	C
7	5825053	G	A
7	5825096	C	T
7	5825710	T	G
7	5827116	C	T
7	5827763	C	T
7	5828735	T	C
7	5828832	T	C
7	5830620	G	T
7	5830993	C	T
7	5831633	G	T
7	5833888	C	T
7	5842896	T	C
7	5843549	C	T
7	5845645	A	C
7	5845657	C	G
7	5855398	T	C
7	5857067	A	G
7	5857087	G	A
7	5866648	A	C
7	5871357	T	C
7	5871760	A	G
7	5872608	A	C
7	5878172	T	C
7	5878278	A	G
7	5881032	A	C
7	5882567	G	A
7	5884059	T	C
7	5884417	C	T
7	5884452	G	T
7	5884852	A	G
7	5886066	A	G
7	5889418	A	T
7	5889494	C	T
7	5889935	T	G
7	5892903	C	T
7	5903552	A	G
7	5908703	G	A
7	5908870	C	A
7	5908892	T	C
7	5909521	A	T
7	5949603	G	A
7	5953589	T	A
7	5953672	C	T
7	5953805	T	C
7	5955073	C	T
7	5960966	A	G
7	5960989	C	T
7	5962380	C	T
7	5962811	C	G
7	5962961	T	C
7	5974952	A	T
7	5975223	C	T
7	5977146	G	C
7	5977417	G	A
7	5977719	C	T
7	5977777	A	G
7	5978316	A	C
7	5983050	T	C
7	5983078	A	G
7	5984677	C	T
7	5990064	G	T
7	6008144	A	G
7	6008907	C	T
7	6015198	G	A
7	6016128	C	T
7	6016168	C	A
7	6016414	T	C
7	6016671	G	A
7	6016801	C	A
7	6016850	C	T
7	6017057	T	A
7	6017158	C	T
7	6017211	A	C
7	6017223	C	T
7	6017393	C	A
7	6018845	G	A
7	6018877	C	T
7	6019085	C	T
7	6019181	C	A
7	6019529	C	T
7	6019565	A	T
7	6019599	C	A
7	6020070	G	T
7	6021119	G	T
7	6028295	A	G
7	6028577	G	A
7	6028786	C	T
7	6028846	T	C
7	6028940	T	C
7	6029359	T	G
7	6029398	T	C
7	6029537	C	T
7	6030683	G	A
7	6030725	A	C
7	6033966	A	G
7	6036907	A	G
7	6039127	C	T
7	6039492	C	T
7	6040166	G	A
7	6040618	G	A
7	6041779	C	T
7	6042056	A	G
7	6042410	T	C
7	6044242	G	A
7	6044319	G	T
7	6045805	G	A
7	6045831	T	A
7	6048110	A	G
7	6048907	G	C
7	6050559	T	C
7	6051639	C	G
7	6052834	A	G
7	6055142	A	G
7	6055771	A	G
7	6055797	G	T
7	6055990	G	A
7	6056320	G	A
7	6058661	C	T
7	6059136	T	G
7	6059766	T	C
7	6063211	T	G
7	6067126	C	T
7	6095145	G	A
7	6098581	A	G
7	6098852	A	G
7	6107348	A	G
7	6113707	T	C
7	6114033	A	C
7	6117920	T	C
7	6118279	C	T
7	6119155	T	C
7	6119850	C	A
7	6120052	A	C
7	6120093	G	A
7	6123469	G	A
7	6123972	C	T
7	6125817	G	C
7	6126472	A	G
7	6126887	A	G
7	6126983	C	T
7	6128656	C	T
7	6133253	A	G
7	6136567	C	T
7	6137707	C	T
7	6138675	C	T
7	6139044	C	T
7	6139102	G	A
7	6139159	T	G
7	6142413	C	T
7	6142760	C	T
7	6143717	C	A
7	6144065	C	A
7	6144414	C	T
7	6145434	C	T
7	6145900	T	C
7	6165416	T	G
7	6172239	T	C
7	6181703	A	G
7	6182556	T	C
7	6182623	C	A
7	6182726	A	G
7	6182861	T	C
7	6183142	C	T
7	6183172	C	T
7	6186933	G	A
7	6188178	C	T
7	6196393	C	T
7	6200052	C	G
7	6200433	A	G
7	6218325	A	T
7	6219143	A	G
7	6221200	G	A
7	6221779	C	T
7	6222440	A	G
7	6222805	G	A
7	6223144	C	T
7	6224013	A	G
7	6224471	T	A
7	6224648	A	T
7	6227745	C	T
7	6233516	G	A
7	6234995	C	G
7	6235157	T	C
7	6256827	T	C
7	6257155	G	A
7	6276805	T	G
7	6342211	A	T
7	6342507	A	G
7	6343455	T	G
7	6355329	T	A
7	6355585	T	C
7	6359864	A	C
7	6363403	A	G
7	6363826	A	G
7	6364426	T	C
7	6365067	G	T
7	6365718	G	A
7	6370037	T	A
7	6370437	A	T
7	6658299	A	G
7	6658313	A	C
7	6666866	T	A
7	6668106	T	C
7	6720466	A	T
7	6720541	T	G
7	6720634	C	A
7	6722597	G	A
7	6732648	T	C
7	6733009	G	A
7	6733741	A	G
7	6734189	T	C
7	6734308	C	T
7	6735228	A	G
7	6735439	T	C
7	6735452	G	C
7	6735577	C	T
[truncated: 11,243 more rows]

## Sheet: Chr.8
Supplementary Dataset 1. High quality SNPs identified between 93-11 and W2014 across 12 chromosomes.
Chrom.	Location	93-11	W2014
8	3770	A	G
8	4036	T	C
8	4270	A	G
8	4362	G	A
8	4600	T	C
8	4749	T	C
8	4798	C	T
8	4988	C	T
8	5009	A	G
8	5227	A	G
8	6493	C	T
8	6697	G	A
8	7112	A	G
8	7235	T	G
8	13711	A	G
8	13980	G	A
8	14294	C	A
8	16880	T	C
8	16923	A	G
8	17936	G	A
8	17973	G	A
8	18990	C	T
8	19361	G	A
8	19401	A	G
8	20253	G	C
8	20655	T	C
8	20713	A	G
8	24684	G	A
8	27036	G	A
8	27341	A	T
8	27411	T	C
8	30078	C	A
8	31026	C	A
8	31359	T	C
8	31532	A	G
8	32186	A	T
8	32815	G	A
8	34746	T	C
8	35036	G	T
8	35051	A	G
8	35062	C	T
8	36937	C	T
8	37046	T	C
8	37168	G	C
8	37281	T	G
8	37344	G	A
8	37399	G	A
8	37535	C	A
8	38015	A	C
8	38079	C	A
8	39515	A	G
8	39669	A	G
8	40302	A	G
8	41606	T	C
8	41750	G	A
8	41799	A	G
8	43004	G	A
8	45296	T	C
8	45875	T	C
8	48002	T	C
8	48268	T	C
8	48749	A	G
8	48867	T	G
8	49700	A	G
8	51402	A	T
8	52300	G	T
8	53485	T	C
8	54908	T	A
8	55530	C	T
8	55774	C	T
8	55865	C	T
8	56294	C	T
8	56516	T	C
8	56845	G	C
8	57189	A	G
8	57286	T	C
8	59757	A	C
8	59812	T	A
8	59894	G	A
8	60145	T	C
8	60273	T	A
8	60948	A	T
8	61094	A	C
8	61678	T	C
8	62082	T	C
8	62994	G	A
8	63059	T	C
8	64989	C	T
8	65738	A	G
8	66512	G	C
8	68708	A	G
8	69279	C	T
8	69558	C	T
8	69902	A	G
8	69928	T	C
8	70184	A	G
8	70248	G	A
8	71799	A	G
8	72058	A	G
8	79731	T	C
8	81580	A	T
8	81941	A	C
8	82008	T	C
8	82942	A	T
8	83199	T	C
8	88233	C	G
8	88536	G	T
8	95388	G	C
8	97734	T	C
8	97782	C	T
8	99981	A	G
8	104112	A	G
8	104683	A	G
8	104724	T	C
8	107010	G	A
8	107557	G	T
8	109597	A	T
8	111002	T	C
8	111462	C	T
8	112543	A	G
8	115251	G	A
8	115869	T	C
8	116153	T	C
8	116343	C	T
8	116517	A	G
8	119159	C	G
8	119405	C	T
8	119523	T	C
8	119741	G	C
8	119858	T	G
8	120338	C	T
8	121448	T	C
8	123152	T	C
8	123187	A	G
8	124706	G	A
8	126022	C	T
8	126422	A	C
8	126654	C	T
8	127158	C	G
8	127396	G	A
8	127770	G	C
8	129908	T	C
8	134246	T	A
8	134584	G	A
8	140344	C	G
8	140442	G	A
8	140466	G	A
8	148979	G	A
8	149111	C	T
8	149207	A	C
8	149259	G	A
8	149483	C	T
8	161200	G	A
8	161249	T	C
8	161349	T	G
8	161547	C	G
8	161738	A	G
8	163360	G	A
8	166300	A	G
8	170107	A	G
8	172818	G	T
8	174184	T	C
8	176829	G	A
8	178346	A	G
8	180942	T	C
8	181424	T	G
8	182856	T	C
8	182903	C	A
8	185794	G	A
8	187731	T	C
8	188023	G	C
8	188731	A	G
8	189462	T	G
8	189499	G	A
8	190791	A	G
8	191149	C	T
8	191312	A	C
8	191511	C	T
8	191602	C	A
8	191942	A	G
8	194264	C	G
8	195714	T	C
8	195783	T	C
8	196101	A	C
8	196525	A	T
8	197564	A	G
8	198733	C	T
8	199058	G	T
8	203017	A	G
8	205966	T	C
8	206007	T	C
8	206308	G	A
8	206362	T	C
8	206470	A	T
8	206486	C	T
8	206549	C	T
8	206879	C	T
8	207185	T	G
8	207354	C	T
8	207694	C	T
8	207754	C	T
8	207960	T	C
8	207974	T	A
8	208554	C	A
8	208575	C	T
8	208594	C	A
8	208701	T	C
8	213386	G	A
8	214373	C	T
8	214603	T	A
8	215193	G	T
8	215297	C	T
8	218201	T	A
8	220097	T	C
8	220505	C	T
8	220552	G	A
8	222827	G	T
8	222992	A	G
8	223336	A	G
8	224223	G	A
8	224315	G	A
8	229532	T	G
8	231311	T	C
8	231782	C	T
8	231820	A	G
8	231861	G	A
8	235586	C	T
8	235875	A	G
8	235898	G	A
8	236002	G	A
8	236079	C	T
8	237195	A	G
8	240019	T	C
8	240035	A	C
8	240296	C	T
8	241681	A	T
8	244275	C	T
8	245454	T	C
8	245510	T	C
8	245733	G	A
8	245772	A	C
8	246816	A	G
8	246971	C	T
8	247018	C	T
8	247129	C	G
8	247388	A	G
8	247493	A	G
8	248184	A	T
8	252358	A	G
8	254033	A	G
8	255119	T	C
8	255229	C	T
8	255254	C	T
8	256526	G	T
8	257758	T	C
8	258343	C	T
8	259482	C	T
8	259796	T	A
8	259844	C	T
8	262397	A	C
8	262588	C	T
8	263319	T	A
8	267009	A	G
8	267027	A	G
8	270562	T	C
8	270860	T	C
8	274981	G	A
8	275078	G	A
8	275274	G	T
8	275660	A	C
8	278174	A	T
8	278383	C	T
8	278488	C	T
8	278704	A	G
8	279114	G	C
8	283561	C	T
8	283981	A	G
8	285190	A	G
8	289909	C	T
8	290322	T	C
8	290672	C	T
8	292859	A	G
8	294783	A	T
8	297174	T	C
8	297504	T	A
8	297557	T	C
8	297627	A	G
8	298175	A	G
8	299351	C	T
8	299526	A	G
8	299633	T	C
8	301115	C	A
8	301166	T	C
8	308870	G	A
8	308933	A	G
8	309260	A	G
8	309273	C	T
8	309807	G	T
8	309838	G	A
8	320541	C	T
8	320860	A	C
8	320994	T	G
8	324177	C	A
8	324457	A	T
8	324708	T	C
8	324801	T	C
8	330645	C	T
8	330956	A	T
8	332683	C	G
8	333374	G	A
8	333769	T	C
8	333786	A	G
8	338900	C	T
8	339098	A	G
8	339232	T	C
8	339269	A	C
8	339297	G	A
8	341758	C	T
8	341784	T	C
8	344846	A	G
8	344884	G	A
8	345087	G	T
8	345416	G	A
8	345452	T	C
8	345519	T	C
8	345578	T	C
8	345902	A	G
8	346179	T	G
8	346206	T	A
8	346319	T	C
8	346355	C	T
8	347581	G	C
8	349574	A	G
8	351168	G	A
8	351509	C	T
8	356358	A	T
8	356677	C	A
8	358584	A	G
8	359024	C	T
8	359149	G	A
8	359253	T	C
8	359507	C	T
8	361067	T	A
8	361093	A	G
8	361105	A	T
8	363420	G	C
8	364994	A	T
8	365794	A	G
8	367290	T	G
8	369629	G	T
8	370255	C	T
8	370576	T	G
8	375681	G	C
8	381374	T	C
8	381892	A	G
8	382249	A	C
8	382303	T	C
8	383255	G	A
8	383283	C	T
8	388280	A	G
8	392342	C	G
8	392481	A	G
8	393072	T	G
8	393091	A	C
8	396976	A	T
8	397174	G	C
8	397832	G	A
8	398989	T	G
8	399213	T	C
8	402529	G	A
8	403160	G	A
8	404005	T	C
8	404219	G	A
8	410227	C	T
8	410430	A	T
8	410527	T	G
8	410677	T	C
8	411086	A	G
8	413345	A	G
8	414397	C	T
8	414810	C	A
8	414847	C	T
8	417287	G	A
8	420798	T	G
8	421721	G	A
8	422435	C	G
8	422787	G	A
8	425012	T	C
8	425338	G	T
8	425693	G	A
8	426990	T	G
8	428996	T	C
8	429149	C	T
8	432459	T	A
8	432792	G	A
8	434079	A	G
8	435324	G	A
8	435991	A	G
8	436030	T	C
8	436191	T	A
8	436507	G	C
8	437373	A	G
8	441179	A	G
8	442070	T	C
8	444781	G	A
8	446702	C	T
8	448089	T	A
8	448609	A	T
8	449124	T	C
8	449212	C	T
8	450346	A	G
8	451726	C	T
8	451801	T	C
8	460750	A	G
8	461067	T	C
8	461766	T	A
8	464890	C	G
8	465276	C	T
8	470124	T	G
8	470640	T	A
8	471205	T	C
8	472589	T	A
8	473409	A	G
8	473732	A	G
8	473912	C	G
8	480539	A	C
8	480819	G	A
8	481422	T	A
8	485989	A	G
8	491137	C	A
8	492828	C	A
8	492878	G	A
8	494429	C	A
8	494785	A	T
8	494927	T	G
8	496509	T	A
8	500375	T	C
8	500805	C	T
8	502338	C	G
8	503881	T	C
8	509335	G	T
8	514770	C	T
8	514923	T	C
8	515303	C	T
8	515887	T	C
8	516027	A	G
8	516952	A	G
8	517058	A	G
8	517317	G	A
8	520540	A	C
8	520963	C	T
8	521104	A	G
8	525214	A	T
8	526312	T	A
8	527968	G	T
8	528365	T	C
8	528408	C	G
8	531744	C	T
8	531844	A	G
8	534611	T	C
8	534986	T	C
8	544911	G	A
8	552981	T	C
8	553118	C	G
8	554387	T	G
8	554825	T	C
8	555088	A	G
8	555242	G	A
8	555542	G	A
8	555575	C	T
8	560243	A	C
8	560881	G	A
8	560909	C	T
8	562519	T	G
8	562558	C	G
8	562585	G	T
8	564950	G	A
8	565523	A	C
8	566508	T	C
8	566913	A	G
8	566945	A	G
8	567544	G	A
8	567628	G	A
8	567668	A	G
8	567726	C	T
8	568212	A	G
8	569089	G	C
8	570338	C	T
8	570399	C	A
8	572217	C	T
8	572265	T	A
8	573646	A	G
8	576466	T	G
8	578443	T	A
8	584378	A	G
8	585782	T	C
8	586775	G	A
8	586808	C	T
8	586840	T	C
8	589426	A	G
8	591726	T	C
8	591752	T	C
8	595541	G	A
8	646450	G	A
8	647531	G	C
8	650097	T	C
8	651197	C	G
8	651229	A	C
8	651248	C	T
8	651340	G	A
8	651774	C	T
8	655329	A	G
8	655402	T	C
8	655881	C	A
8	658551	T	C
8	658604	C	T
8	658623	A	G
8	659207	G	A
8	659767	C	T
8	659840	G	C
8	659960	T	C
8	660415	A	G
8	660699	G	A
8	660722	T	C
8	662509	A	G
8	665917	C	A
8	670093	T	A
8	671993	A	G
8	672840	G	C
8	672918	C	A
8	676177	G	A
8	677195	A	G
8	677443	C	T
8	677638	C	A
8	678274	A	G
8	678497	A	C
8	678809	C	T
8	678888	G	C
8	679055	C	T
8	682675	G	A
8	687068	C	T
8	687097	A	G
8	687136	T	C
8	687167	C	T
8	687647	A	T
8	696466	C	T
8	696752	T	C
8	699149	C	T
8	699328	C	A
8	704866	G	A
8	706355	A	C
8	706407	C	G
8	707236	T	C
8	707954	A	G
8	711628	T	C
8	712906	A	G
8	714646	G	T
8	716772	C	T
8	717091	C	T
8	717326	A	G
8	717440	T	C
8	717565	G	A
8	717702	G	T
8	717742	C	T
8	722843	T	C
8	723638	C	T
8	727006	C	T
8	727432	A	C
8	729187	C	T
8	729522	C	T
8	730743	A	G
8	731090	T	G
8	732559	A	T
8	733091	C	T
8	733444	C	A
8	737025	T	C
8	739097	T	G
8	740898	C	A
8	741897	A	G
8	742331	C	T
8	742940	G	A
8	743428	G	A
8	743445	C	T
8	743651	C	T
8	744287	A	G
8	744463	C	A
8	745998	G	A
8	747328	T	A
8	747397	G	T
8	747730	C	T
8	748148	C	T
8	748180	T	C
8	748197	A	G
8	748572	T	C
8	748975	G	A
8	757001	C	T
8	757868	G	A
8	761986	G	A
8	762319	T	G
8	766414	A	G
8	771043	T	C
8	772549	A	G
8	782520	C	T
8	783830	C	T
8	783925	G	A
8	803888	A	G
8	804675	C	T
8	806877	G	A
8	806913	C	T
8	807234	G	A
8	807247	T	C
8	807314	C	T
8	807359	G	A
8	807425	C	T
8	807611	T	C
8	807636	T	C
8	807705	T	C
8	811340	T	G
8	814939	T	C
8	815273	T	G
8	819724	A	G
8	819753	A	C
8	819904	A	G
8	819978	C	T
8	821735	C	A
8	826750	C	T
8	826870	C	T
8	827208	T	G
8	831329	C	A
8	831375	G	A
8	836733	G	A
8	836760	T	C
8	836977	T	A
8	837714	G	A
8	845266	G	A
8	845283	G	A
8	846154	G	A
8	848554	A	G
8	853686	A	G
8	855082	T	G
8	855552	C	T
8	859673	A	T
8	860528	G	A
8	860566	C	A
8	861255	T	A
8	861782	A	G
8	861793	T	C
8	862636	A	G
8	868828	C	G
8	869463	C	T
8	879404	C	A
8	887630	C	T
8	887752	A	C
8	889853	T	C
8	890365	T	C
8	890390	G	A
8	890438	G	A
8	890482	G	A
8	892520	C	T
8	892562	A	G
8	893946	G	A
8	893957	C	T
8	896208	G	A
8	896396	A	G
8	896480	T	G
8	896748	G	A
8	897686	G	A
8	897754	A	C
8	897877	T	A
8	899673	G	A
8	900069	A	C
8	901771	A	G
8	902073	G	T
8	904629	G	C
8	905726	A	C
8	907158	G	A
8	907803	G	A
8	909509	G	C
8	913444	C	T
8	915976	G	A
8	917677	C	T
8	918557	G	T
8	919545	C	A
8	920383	T	C
8	920808	A	G
8	922301	C	T
8	922739	T	C
8	922979	C	T
8	923033	T	C
8	925289	T	C
8	925560	A	T
8	925805	G	A
8	926960	A	T
8	927935	A	G
8	928326	A	G
8	929850	A	G
8	929886	A	G
8	930192	A	T
8	930203	A	G
8	930313	T	C
8	930355	G	A
8	931882	C	T
8	933756	G	A
8	935992	C	G
8	936303	G	T
8	937293	G	T
8	937520	C	A
8	938446	C	G
8	940905	T	A
8	942479	A	G
8	942497	T	G
8	942901	A	G
8	943320	G	A
8	943798	G	A
8	944895	T	C
8	949708	T	G
8	951037	A	G
8	953262	A	C
8	955809	C	T
8	955833	T	C
8	956159	G	A
8	956897	T	C
8	957477	G	A
8	958132	C	T
8	962311	T	A
8	962423	C	T
8	963038	C	T
8	963414	C	T
8	963451	C	A
8	963515	T	C
8	963688	G	A
8	966172	T	C
8	967335	G	T
8	968012	T	C
8	968972	C	T
8	972491	G	T
8	972632	C	T
8	976767	A	G
8	980037	G	A
8	984404	C	T
8	985167	G	A
8	985677	T	A
8	986531	T	C
8	989836	G	A
8	990193	T	A
8	990289	G	T
8	990350	C	A
8	992528	A	G
8	1008673	C	T
8	1008984	C	T
8	1009003	T	C
8	1009101	T	A
8	1010478	C	A
8	1011154	T	G
8	1011342	G	T
8	1011840	A	T
8	1012426	A	G
8	1013192	C	G
8	1013676	A	G
8	1015279	C	T
8	1025252	A	T
8	1025394	C	T
8	1028394	C	T
8	1031362	C	T
8	1031379	T	C
8	1033527	C	A
8	1036918	A	G
8	1037673	T	A
8	1039254	A	G
8	1040843	T	C
8	1041122	A	G
8	1041460	C	T
8	1043104	G	A
8	1043456	G	A
8	1043584	T	C
8	1043782	T	C
8	1044708	C	T
8	1047970	C	A
8	1048234	A	G
8	1048361	A	T
8	1051796	T	C
8	1053014	C	T
8	1053071	C	A
8	1054083	C	T
8	1057726	T	C
8	1058185	C	G
8	1058808	A	C
8	1059119	T	A
8	1059642	T	G
8	1060059	G	A
8	1060494	A	G
8	1064788	G	A
8	1066399	C	A
8	1069840	G	A
8	1070440	C	G
8	1084904	T	A
8	1085212	A	G
8	1088532	G	A
8	1091288	C	T
8	1093013	T	C
8	1097525	T	C
8	1109420	T	C
8	1113896	A	G
8	1114830	G	A
8	1116519	A	G
8	1121075	T	C
8	1122003	A	T
8	1124557	A	G
8	1124973	G	A
8	1125213	C	T
8	1127048	T	A
8	1132381	T	C
8	1132659	A	G
8	1132851	T	C
8	1137560	A	G
8	1140093	A	G
8	1148367	G	A
8	1150797	A	G
8	1151757	A	G
8	1151990	T	C
8	1152478	G	A
8	1152527	G	A
8	1152785	A	G
8	1152850	T	C
8	1153075	A	G
8	1154035	G	C
8	1156546	C	T
8	1180266	A	G
8	1180287	G	C
8	1180509	A	G
8	1180591	G	A
8	1182901	T	A
8	1183045	A	C
8	1183259	T	C
8	1183456	C	T
8	1183737	G	A
8	1183781	C	T
8	1183894	G	T
8	1193925	G	T
8	1194305	C	A
8	1194358	T	A
8	1194728	A	T
8	1196958	C	A
8	1197130	C	T
8	1197757	A	C
8	1198432	A	G
8	1198528	C	T
8	1198861	G	T
8	1201059	C	T
8	1203019	T	C
8	1208685	T	C
8	1222230	G	C
8	1225320	G	A
8	1278043	C	T
8	1278840	A	C
8	1278912	T	A
8	1280127	G	T
8	1283765	A	G
8	1283932	T	A
8	1284038	C	T
8	1289773	C	A
8	1290655	C	T
8	1290687	T	C
8	1290711	G	A
8	1309621	A	C
8	1514053	C	A
8	1526076	T	A
8	1526518	G	A
8	1526670	A	G
8	1527859	T	G
8	1528230	A	G
8	1528379	A	G
8	1528484	A	G
8	1529734	A	G
8	1531207	A	G
8	1531650	A	G
8	1533780	C	T
8	1535242	G	A
8	1539702	T	C
8	1540081	C	G
8	1540157	A	C
8	1540504	A	T
8	1552177	T	G
8	1555092	C	T
8	1555124	C	G
8	1555484	G	A
8	1555521	C	T
8	1557448	G	T
8	1557553	T	C
8	1560076	A	G
8	1566252	G	A
8	1568484	G	A
8	1569003	T	C
8	1569930	A	C
8	1571217	G	C
8	1572816	T	C
8	1573292	G	T
8	1573441	G	A
8	1577330	G	A
8	1582297	C	T
8	1582321	T	A
8	1583656	T	C
8	1586330	C	T
8	1588403	A	G
8	1588475	C	A
8	1588951	G	A
8	1590895	A	G
8	1590952	C	T
8	1594838	C	T
8	1594852	T	C
8	1604337	C	T
8	1607284	T	A
8	1608576	A	G
8	1610015	C	T
8	1613175	C	T
8	1613254	G	C
8	1615889	C	G
8	1618668	C	T
8	1619939	A	G
8	1626923	T	C
8	1626982	T	C
8	1630288	A	G
8	1631090	G	T
8	1633978	C	T
8	1634333	A	C
8	1634377	C	T
8	1636050	T	C
8	1636062	C	T
8	1637683	C	A
8	1640295	A	C
8	1640501	T	A
8	1643823	C	A
8	1644912	C	T
8	1647768	A	C
8	1647804	A	G
8	1649894	C	T
8	1650076	A	T
8	1650218	T	G
8	1650532	T	C
8	1651083	G	A
8	1651584	T	C
8	1651841	G	C
8	1653885	A	G
8	1655471	A	G
8	1656464	T	C
8	1659808	A	G
8	1660187	A	G
8	1661376	G	A
8	1661388	T	C
8	1662898	G	A
8	1664334	T	G
8	1667898	C	T
8	1667935	C	T
8	1668676	A	T
8	1668939	A	G
8	1669200	C	T
8	1669807	T	C
8	1670087	T	G
8	1670993	C	T
8	1671394	T	G
8	1671904	A	G
8	1673707	T	C
8	1673780	T	C
8	1674019	T	C
8	1674178	T	C
8	1674259	T	C
8	1675823	A	T
8	1676142	C	G
8	1676462	C	T
8	1676482	T	C
8	1678872	T	C
8	1679568	C	T
8	1680792	C	A
8	1681608	T	C
8	1682852	T	C
8	1682877	T	C
8	1684813	A	G
8	1685129	G	A
8	1685145	T	G
8	1688628	C	G
8	1689829	G	C
8	1691652	T	C
8	1707853	G	A
8	1708409	A	G
8	1710351	G	A
8	1710436	T	G
8	1711469	G	A
8	1711573	T	C
8	1711707	T	G
8	1711928	C	T
8	1713715	C	T
8	1713899	G	A
8	1714185	A	G
8	1714254	G	T
8	1716555	G	T
8	1716950	C	A
8	1719469	G	A
8	1720534	A	G
8	1721545	G	A
8	1721792	T	C
8	1722037	T	C
8	1722065	T	G
8	1722181	T	C
8	1722495	A	G
8	1722543	C	A
8	1722899	C	T
8	1724643	A	G
8	1725022	C	A
8	1729439	A	G
8	1732832	T	G
8	1748077	G	A
8	1748211	G	A
8	1750764	T	C
8	1750842	T	G
8	1751044	G	C
8	1751439	G	C
8	1751490	A	G
8	1751538	A	G
8	1753076	C	T
8	1753132	A	C
8	1753239	C	A
8	1755770	C	G
8	1755900	C	A
8	1757538	C	A
8	1762626	A	G
8	1763050	G	A
8	1764131	T	C
8	1778209	T	C
8	1788051	G	T
8	1790164	T	C
8	1793012	T	G
8	1793350	G	A
8	1794390	A	G
8	1834086	A	T
8	1834101	G	A
8	1835718	G	A
8	1836227	C	T
8	1836346	G	A
8	1838815	A	G
8	1839651	C	A
8	1844300	G	T
8	1846003	A	T
8	1846429	G	A
8	1856113	A	G
8	1861649	G	T
8	1861875	C	T
8	1862071	A	C
8	1862203	A	T
8	1864724	A	G
8	1865063	G	A
8	1865092	G	A
8	1865151	G	C
8	1866185	T	C
8	1866659	C	T
8	1867109	C	T
8	1867740	T	C
8	1867958	A	G
8	1868051	C	G
8	1868102	A	G
8	1868403	T	C
8	1871028	A	G
8	1871076	T	C
8	1871214	A	G
8	1871235	A	G
8	1871254	A	G
8	1871477	A	C
8	1871541	T	C
8	1871564	T	C
8	1874532	G	A
8	1874962	A	G
8	1876404	A	G
8	1877680	A	G
8	1879748	A	C
8	1914667	G	A
8	1915315	A	G
8	1916397	G	A
8	1916481	T	C
8	1918708	A	C
8	1919745	A	T
8	1926600	C	A
8	1937138	T	G
8	1939379	A	G
8	1939986	G	T
8	1952350	G	A
8	1958098	G	A
8	1959821	G	A
8	1959872	G	A
8	1960049	T	G
8	1960259	G	T
8	1960587	T	C
8	1960643	A	G
8	1960668	A	G
8	1960679	G	A
8	1960944	A	T
8	1963862	G	A
8	1964611	A	T
8	1969129	G	C
8	1970709	C	T
8	1971714	G	A
8	1972089	G	A
8	1972557	A	G
8	1972877	G	A
8	1972986	G	A
8	1973070	G	C
8	1973452	G	C
8	1973769	T	C
8	1974135	A	G
8	1974353	T	C
8	1974664	C	T
8	1976517	G	A
8	1982994	T	C
8	1987113	G	A
8	1987371	C	A
8	1987728	C	T
8	1987743	T	C
8	1987765	G	T
8	1989255	T	G
8	1993958	G	A
8	1994433	G	A
8	1995235	A	C
8	1995258	A	G
8	1995271	G	A
8	1995568	C	T
8	1996044	T	C
8	1996408	C	T
8	1996679	C	A
8	1997259	A	T
8	1997694	C	T
8	1997715	A	T
8	1997734	T	G
8	1997766	T	C
8	2000644	C	T
8	2000688	A	G
8	2000978	A	G
8	2001911	T	A
8	2002924	G	A
8	2003387	A	T
8	2007622	T	C
8	2009150	T	G
8	2011544	G	T
8	2011886	A	G
8	2012496	A	G
8	2012902	T	C
8	2013403	T	C
8	2013669	G	C
8	2013731	A	G
8	2014137	T	A
8	2019867	C	T
8	2019886	G	A
8	2019901	C	T
8	2019926	T	C
8	2020127	C	T
8	2020146	T	G
8	2020405	C	T
8	2020435	A	G
8	2020768	T	C
8	2020801	T	G
8	2021015	T	C
8	2021039	G	C
8	2021406	C	T
8	2021589	C	T
8	2022733	T	C
8	2022752	C	T
8	2022780	A	G
8	2022867	A	G
8	2023090	G	C
8	2023143	T	G
8	2023294	G	A
8	2023317	A	G
8	2023575	C	G
8	2024056	G	A
8	2024177	A	G
8	2024208	T	C
8	2024237	G	A
8	2024609	A	G
8	2024693	T	A
8	2024795	T	C
8	2025311	A	G
8	2025431	C	T
8	2025641	C	T
8	2025660	A	C
8	2025899	C	T
8	2026417	T	C
8	2026471	A	G
8	2026548	G	A
8	2026646	T	A
8	2026660	C	T
8	2026717	C	A
8	2030935	A	T
8	2031411	A	G
8	2031627	G	A
8	2031681	T	C
8	2031749	A	G
8	2031815	A	G
8	2031888	T	C
8	2032738	C	G
8	2032985	G	T
8	2034381	G	T
8	2037927	T	A
8	2037958	A	C
8	2038611	G	T
8	2038711	G	T
8	2056217	T	A
8	2056450	A	G
8	2058500	A	G
8	2058856	A	G
8	2059721	C	G
8	2059987	G	C
8	2062996	A	G
8	2063322	T	C
8	2063673	G	A
8	2063732	T	C
8	2063755	C	T
8	2063790	C	T
8	2063840	T	C
8	2065727	C	T
8	2065753	A	G
8	2065896	C	T
8	2066120	A	C
8	2066235	C	A
8	2069731	C	T
8	2075778	G	A
8	2086213	T	G
8	2088021	T	A
8	2089209	G	A
8	2089439	G	A
8	2091960	G	C
8	2093139	T	C
8	2096351	A	G
8	2096873	T	G
8	2097270	T	C
8	2097286	G	A
8	2097336	G	T
8	2097456	A	G
8	2098856	C	T
8	2100534	T	G
8	2102096	T	C
8	2102384	A	G
8	2110642	C	A
8	2111479	C	T
8	2111930	A	G
8	2114900	G	A
8	2129425	T	C
8	2129557	G	T
8	2130036	T	G
8	2131615	A	G
8	2131935	C	A
8	2132419	A	G
8	2132445	T	C
8	2132565	C	T
8	2135916	G	A
8	2138123	C	T
8	2138134	C	G
8	2138146	T	G
8	2139040	T	A
8	2147274	T	G
8	2147810	C	A
8	2149494	C	T
8	2149557	G	T
8	2149662	C	T
8	2149739	C	T
8	2149759	A	G
8	2149972	A	C
8	2149998	A	T
8	2150109	A	G
8	2150430	G	A
8	2150832	A	T
8	2156056	A	C
8	2156449	G	A
8	2156467	T	C
8	2157324	A	G
8	2158086	G	A
8	2158097	C	T
8	2159804	C	T
8	2159894	A	T
8	2160140	G	A
8	2160205	T	A
8	2160223	G	T
8	2160305	T	G
8	2160778	A	G
8	2162628	A	G
8	2162879	T	C
8	2164153	A	T
8	2167380	C	G
8	2169219	T	C
8	2169534	A	G
8	2169571	G	A
8	2171961	G	A
8	2172689	A	G
8	2172730	A	G
8	2173206	C	T
8	2173807	A	G
8	2174939	G	T
8	2175452	C	T
8	2175630	T	C
8	2176241	A	T
8	2177967	A	G
8	2178541	C	T
8	2178732	C	T
8	2182687	T	C
8	2183285	C	T
8	2183995	G	A
8	2184094	T	G
8	2186963	A	G
8	2186974	T	C
8	2187279	A	T
8	2187295	C	A
8	2187312	T	C
8	2187338	C	G
8	2188123	A	C
8	2188134	T	A
8	2188213	C	A
8	2189113	T	A
8	2189533	G	T
8	2191282	A	G
8	2191344	G	A
8	2192269	G	A
8	2193517	C	T
8	2194104	G	A
8	2194649	G	C
8	2198928	C	T
8	2202355	T	C
8	2208166	G	A
8	2208312	C	T
8	2208785	C	G
8	2208955	T	C
8	2212349	A	G
8	2213503	T	G
8	2213779	G	A
8	2214262	A	G
8	2214383	G	A
8	2229391	T	C
8	2230756	G	A
8	2230777	C	T
8	2231730	T	G
8	2233882	T	C
8	2234212	C	T
8	2234566	T	C
8	2234584	A	G
8	2238503	C	G
8	2243672	G	A
8	2243938	A	G
8	2245518	A	T
8	2245576	C	A
8	2255562	T	C
8	2258262	A	T
8	2260180	C	A
8	2261453	G	A
8	2262063	C	T
8	2262117	A	G
8	2262521	T	A
8	2262586	T	C
8	2262609	T	C
8	2274871	A	T
8	2275273	G	T
8	2276060	T	G
8	2276214	C	T
8	2277015	T	C
8	2277126	A	T
8	2277170	G	A
8	2277279	A	G
8	2277540	C	G
8	2277556	C	A
8	2278124	A	C
8	2286858	C	T
8	2287764	G	A
8	2288154	A	G
8	2288226	A	T
8	2301642	C	T
8	2302031	T	C
8	2304918	A	G
8	2307150	C	T
8	2307497	C	T
8	2312244	C	T
8	2313614	A	G
8	2317803	A	T
8	2318159	G	C
8	2318182	A	G
8	2321480	A	C
8	2333798	T	C
8	2342572	T	G
8	2343256	A	G
8	2343292	G	A
8	2343314	T	G
8	2343328	G	A
8	2376744	C	G
8	2391606	C	A
8	2392500	C	T
8	2392566	G	A
8	2393562	T	G
8	2393899	A	G
8	2396323	G	A
8	2397410	C	T
8	2397422	G	A
8	2398140	G	A
8	2398953	A	G
8	2399220	A	G
8	2399286	G	T
8	2399891	G	A
8	2399928	T	C
8	2401117	C	T
8	2401154	A	G
8	2402943	G	A
8	2403640	C	T
8	2404145	A	G
8	2405028	G	C
8	2409181	A	T
8	2409202	T	C
8	2409221	A	G
8	2409599	A	C
8	2409848	A	G
8	2409913	G	A
8	2409950	C	T
8	2409963	G	A
8	2412272	A	C
8	2413041	C	T
8	2413286	C	A
8	2413358	A	G
8	2413733	G	A
8	2415175	G	T
8	2415403	A	G
8	2416570	A	C
8	2416614	C	T
8	2417894	A	G
8	2427515	T	C
8	2427937	T	G
8	2428107	A	T
8	2428462	A	T
8	2428483	A	G
8	2429315	A	G
8	2429382	A	G
8	2429460	A	C
8	2430975	C	T
8	2431945	G	A
8	2432759	C	T
8	2432794	T	C
8	2432866	C	G
8	2434606	G	T
8	2435040	G	T
8	2435146	A	G
8	2435483	T	C
8	2436341	T	C
8	2436458	T	A
8	2437200	A	G
8	2438985	C	T
8	2440892	A	G
8	2441533	A	T
8	2442739	T	C
8	2443027	A	G
8	2443144	G	A
8	2457961	T	G
8	2458645	C	T
8	2459162	G	T
8	2463682	T	G
8	2464207	G	A
8	2468636	C	A
8	2469922	T	A
8	2474549	A	C
8	2477207	T	A
8	2481004	T	A
8	2481536	G	A
8	2481970	T	A
8	2495971	T	C
8	2497741	A	G
8	2499150	A	G
8	2500599	A	T
8	2502237	G	C
8	2504596	T	C
8	2505131	T	C
8	2505369	C	T
8	2505440	A	G
8	2505575	C	T
8	2505853	T	C
8	2507245	G	A
8	2510663	A	G
8	2512051	C	A
8	2512076	C	G
8	2512477	G	C
8	2512509	C	A
8	2513121	A	G
8	2513415	T	C
8	2516484	G	A
8	2516660	A	G
8	2519339	A	G
8	2519370	T	C
8	2671771	A	T
8	2672275	C	T
8	2673834	A	G
8	2675101	T	C
8	2685043	T	A
8	2685097	A	T
8	2686047	T	C
8	2686135	T	G
8	2686274	C	T
8	2690527	C	G
8	2695388	C	G
8	2695403	G	C
8	2695456	A	T
8	2696006	A	G
8	2696065	C	A
8	2696858	T	G
8	2711647	T	C
8	2712952	T	C
8	2713650	C	G
8	2713968	G	A
8	2714296	T	C
8	2714569	C	T
8	2714675	G	A
8	2715238	T	C
8	2716000	T	C
8	2716051	G	A
8	2734818	T	C
8	2735634	C	T
8	2735725	G	A
8	2736023	C	T
8	2736083	C	A
8	2736467	C	T
8	2738216	T	C
8	2738260	C	T
8	2738282	C	T
8	2738293	C	T
8	2738977	A	G
8	2739382	C	T
8	2739590	G	A
8	2741905	A	G
8	2742797	A	C
8	2763860	T	C
8	2765863	C	A
8	2765951	T	C
8	2767250	T	A
8	2767422	A	T
8	2769457	A	C
8	2769930	T	C
8	2770209	G	A
8	2774001	T	C
8	2774025	C	T
8	2776618	T	C
8	2776658	T	C
8	2778087	A	G
8	2780155	A	G
8	2782077	G	A
8	2782199	C	T
8	2785553	T	C
8	2786812	C	T
8	2787080	A	C
8	2787362	T	C
8	2787717	C	T
8	2788133	G	A
8	2789856	G	T
8	2790275	T	C
8	2793160	A	C
8	2799458	G	A
8	2804193	G	A
8	2804484	A	G
8	2804560	G	A
8	2804970	T	C
8	2809191	C	G
8	2809431	C	T
8	2809462	T	C
8	2809507	C	T
8	2810802	G	A
8	2810830	G	A
8	2813774	G	A
8	2813958	A	G
8	2814280	T	C
8	2814517	G	C
8	2814555	C	G
8	2814637	A	T
8	2814650	C	T
8	2817772	C	T
8	2817812	T	C
8	2817998	G	A
8	2888188	A	G
8	2888224	T	C
8	2888288	G	T
8	2888948	T	C
8	2889021	T	G
8	2889106	C	G
8	2889401	C	A
8	2889508	G	T
8	2889530	C	A
8	2889548	G	C
8	2890559	C	T
8	2890578	G	C
8	2891141	A	G
8	2891167	A	C
8	2924903	G	A
8	2924918	T	C
8	2925095	T	C
8	2925133	A	C
8	2925197	G	A
8	2925216	G	T
8	2925415	G	A
8	2925955	C	G
8	2926200	C	G
8	2926346	T	C
8	2926404	A	G
8	2926508	G	A
8	2926601	T	G
8	2926641	C	A
8	2926692	G	T
8	2926751	A	T
8	2927337	T	A
8	2927359	A	G
8	2928124	G	A
8	2929617	A	G
8	2935627	C	G
8	2935647	G	A
8	2935859	C	T
8	2936076	A	G
8	2936386	T	A
8	2936488	T	A
8	2938899	A	T
8	2938919	C	T
8	2939043	T	C
8	2939295	A	G
8	2939866	C	A
8	2940100	G	T
8	2940140	T	C
8	2940158	T	C
8	2940471	C	T
8	2940516	T	G
8	2941742	A	T
8	2942436	A	G
8	2942534	G	A
8	2942896	G	A
8	2943125	A	C
8	2943477	T	C
8	2943778	C	G
8	2947015	A	G
8	2948201	T	C
8	2948776	T	C
8	2955772	T	G
8	2956237	T	C
8	2956253	T	C
8	2956390	T	C
8	2956425	A	G
8	2958970	T	C
8	2961704	C	T
8	2964743	A	G
8	2966171	A	T
8	2974017	C	T
8	2974997	A	G
8	2976024	C	G
8	2976742	G	A
8	2987251	T	C
8	2987280	T	C
8	2988061	A	C
8	2989526	A	G
8	2989692	T	G
8	2990460	A	G
8	2997985	T	G
8	3000342	C	T
8	3005948	A	T
8	3006111	T	C
8	3009018	A	G
8	3011491	G	A
8	3013447	G	A
8	3014106	T	G
8	3014525	T	C
8	3015095	T	C
8	3015173	C	T
8	3015275	G	A
8	3015631	A	G
8	3018296	A	G
8	3018750	A	G
8	3022493	C	A
8	3027306	A	G
8	3027647	T	G
8	3030230	C	T
8	3030927	T	C
8	3032172	C	T
8	3032993	T	C
8	3033176	A	C
8	3033308	T	A
8	3035200	T	C
8	3035748	C	G
8	3037243	A	T
8	3037673	T	C
8	3038118	A	T
8	3040011	T	C
8	3040447	A	G
8	3040798	C	A
8	3047328	G	A
8	3047998	G	A
8	3049858	G	C
8	3049872	C	T
8	3050937	T	A
8	3051537	C	T
8	3051716	T	A
8	3055382	G	T
8	3055701	T	C
8	3055790	T	C
8	3056193	C	T
8	3058434	T	C
8	3058725	A	G
8	3058830	T	A
8	3059074	C	T
8	3060322	T	C
8	3060696	G	A
8	3062505	A	C
8	3062854	G	A
8	3066424	C	T
8	3072109	T	C
8	3078877	A	T
8	3079396	T	C
8	3079750	T	C
8	3079875	T	C
8	3090036	A	G
8	3090769	T	C
8	3090783	A	G
8	3092617	A	G
8	3096222	C	T
8	3098982	A	G
8	3102914	G	A
8	3103424	T	G
8	3103579	T	C
8	3105398	C	T
8	3105494	T	G
8	3106738	T	A
8	3108126	T	G
8	3109313	T	C
8	3109384	G	T
8	3110074	A	G
8	3113428	A	G
8	3118153	A	G
8	3126112	T	C
8	3126238	T	A
8	3129033	G	A
8	3129564	A	G
8	3130026	C	T
8	3131824	G	A
8	3137803	A	G
8	3138159	A	C
8	3138596	C	A
8	3140191	T	A
8	3140680	G	T
8	3141349	C	T
8	3149787	C	T
8	3150478	G	C
8	3150856	C	T
8	3150881	C	G
8	3150897	G	A
8	3150917	T	C
8	3152074	C	G
8	3155430	A	G
8	3156159	T	A
8	3157414	T	C
8	3160438	C	T
8	3161639	C	T
8	3162499	A	G
8	3163271	G	C
8	3163488	T	A
8	3163670	G	A
8	3164799	C	A
8	3166875	A	T
8	3167151	A	G
8	3172756	C	T
8	3172781	A	G
8	3173439	T	A
8	3182303	G	A
8	3184182	C	T
8	3187203	C	A
8	3187504	C	T
8	3187516	T	A
8	3188097	T	G
8	3209462	A	C
8	3209634	T	C
8	3210126	C	G
8	3210519	C	A
8	3212821	T	C
8	3214165	T	C
8	3215893	A	G
8	3216777	T	A
8	3218708	A	G
8	3219876	G	A
8	3220482	A	G
8	3221313	T	C
8	3223789	T	G
8	3224055	C	T
8	3224446	A	G
8	3225611	C	A
8	3225633	C	T
8	3225997	T	C
8	3226483	G	A
8	3226624	C	T
8	3226636	C	T
8	3226954	C	T
8	3226975	A	C
8	3235726	T	G
8	3235838	A	G
8	3235907	T	C
8	3236104	A	G
8	3238407	A	G
8	3238479	T	G
8	3238771	C	T
8	3239108	G	A
8	3239205	G	A
8	3240989	A	G
8	3242088	C	T
8	3242438	C	T
8	3244590	G	A
8	3245370	G	A
8	3245397	G	A
8	3246947	G	A
8	3275315	T	C
8	3281601	A	T
8	3281971	C	T
8	3282345	A	G
8	3282405	G	A
8	3282451	C	T
8	3283452	G	A
8	3285658	C	T
8	3285753	G	A
8	3287129	A	G
8	3287589	G	C
8	3288168	T	C
8	3288208	A	C
8	3288286	A	G
8	3288695	A	T
8	3288719	A	G
8	3288794	C	A
8	3288994	T	G
8	3293811	C	T
8	3294842	A	G
8	3294885	T	C
8	3295314	G	A
8	3295459	T	C
8	3295528	T	A
8	3299221	G	A
8	3299799	A	C
8	3301552	G	A
8	3301718	T	A
8	3302822	G	A
8	3303362	A	G
8	3305332	T	C
8	3309435	A	C
8	3310413	C	T
8	3310781	T	C
8	3310837	C	T
8	3310960	G	A
8	3312568	G	T
8	3313094	C	A
8	3313160	G	A
8	3313176	G	A
8	3313316	C	G
8	3313624	T	C
8	3314086	G	T
8	3314510	G	A
8	3314526	A	G
8	3315258	A	G
8	3316300	T	C
8	3316553	C	A
8	3319204	T	C
8	3319582	T	C
8	3319848	G	T
8	3319900	T	C
8	3322743	T	C
8	3322762	A	G
8	3325323	C	T
8	3325648	C	T
8	3326071	G	T
8	3326089	C	A
8	3328228	G	A
8	3328239	T	A
8	3330791	A	G
8	3332602	A	G
8	3335478	T	C
8	3339495	A	G
8	3343623	G	T
8	3351639	C	A
8	3352052	T	C
8	3356612	C	T
8	3356660	A	G
8	3356725	A	G
8	3357093	G	A
8	3357136	T	C
8	3357202	T	C
8	3362484	A	G
8	3363189	C	T
8	3364097	C	T
8	3364182	G	A
8	3364326	A	C
8	3364458	A	G
8	3364591	T	C
8	3364762	C	T
8	3365468	A	T
8	3368626	T	A
8	3368734	G	A
8	3368840	T	C
8	3369008	A	G
8	3369477	T	C
8	3370333	C	T
8	3370457	A	C
8	3370545	G	A
8	3370887	T	A
8	3374381	C	A
8	3376855	G	T
8	3378682	A	C
8	3378817	C	T
8	3381552	T	A
8	3381848	A	G
8	3382026	A	G
8	3383817	T	G
8	3383844	A	C
8	3384824	A	G
8	3384849	T	C
8	3385460	G	A
8	3389366	G	T
8	3389596	G	A
8	3389785	A	T
8	3390709	C	T
8	3390734	T	C
8	3391026	T	G
8	3391786	G	A
8	3391903	T	C
8	3392834	A	T
8	3392870	T	G
8	3395589	T	C
8	3409108	T	C
8	3409166	A	G
8	3413487	C	T
8	3413962	A	G
8	3413975	G	A
8	3415515	T	C
8	3415879	T	C
8	3421472	T	G
8	3422718	T	G
8	3422807	A	C
8	3423020	T	C
8	3423183	T	A
8	3423540	G	T
8	3423556	A	G
8	3424004	G	A
8	3424200	C	T
8	3424215	T	C
8	3434265	C	T
8	3434325	T	C
8	3436405	C	T
8	3436436	C	T
8	3439714	G	T
8	3439881	C	T
8	3440289	C	T
8	3440406	G	T
8	3440566	A	C
8	3440673	G	T
8	3440688	G	C
8	3440719	G	T
8	3440865	G	T
8	3440876	T	C
8	3441960	T	A
8	3442187	C	T
8	3444491	A	G
8	3444908	A	T
8	3445017	C	T
8	3445217	A	G
8	3446319	T	A
8	3450085	A	G
8	3460352	A	C
8	3461254	G	T
8	3463584	T	C
8	3463788	G	A
8	3467612	C	T
8	3467761	A	G
8	3467817	T	C
8	3469195	A	C
8	3470092	A	G
8	3470617	A	T
8	3471004	C	T
8	3471019	T	C
8	3471089	T	G
8	3488733	T	A
8	3490530	C	T
8	3490883	C	T
8	3496433	A	C
8	3500053	A	C
8	3500318	G	A
8	3508996	C	G
8	3509421	T	G
8	3510805	T	C
8	3515584	G	A
8	3515611	C	T
8	3515737	A	T
8	3515968	A	T
8	3516199	G	A
8	3516211	T	G
8	3516385	A	G
8	3516517	C	T
8	3516538	T	A
8	3516595	T	C
8	3517057	G	A
8	3517201	A	G
8	3521947	C	A
8	3522294	G	C
8	3522698	T	C
8	3526261	T	C
8	3530499	T	A
8	3532634	C	G
[truncated: 12,373 more rows]

## Sheet: Chr.9
Supplementary Dataset 1. High quality SNPs identified between 93-11 and W2014 across 12 chromosomes.
Chrom.	Location	93-11	W2014
9	38389	G	T
9	41927	G	A
9	47106	A	G
9	149126	G	T
9	245367	A	G
9	247021	G	T
9	247251	T	C
9	247684	T	C
9	247786	C	G
9	248105	T	C
9	259221	G	A
9	267717	C	A
9	286836	G	A
9	286863	G	A
9	287991	T	G
9	289789	A	G
9	293011	A	G
9	294130	T	C
9	294883	A	G
9	295451	T	A
9	295947	T	C
9	296109	G	A
9	296290	C	A
9	296358	C	T
9	296535	A	G
9	346803	G	T
9	346926	C	T
9	411846	A	G
9	412396	G	C
9	412421	G	A
9	415165	G	A
9	415861	A	G
9	417515	A	T
9	420747	A	T
9	421031	G	A
9	421125	C	T
9	423408	A	G
9	424027	A	G
9	424867	T	A
9	425328	C	A
9	425779	G	C
9	425864	A	G
9	425980	G	C
9	426224	A	T
9	427120	A	T
9	427322	T	C
9	428115	T	C
9	428573	G	A
9	428965	T	G
9	429741	A	T
9	430979	T	C
9	434677	G	A
9	435058	T	C
9	435480	C	T
9	437955	C	T
9	438036	G	A
9	438192	A	C
9	440825	C	A
9	440850	A	G
9	445155	A	G
9	445919	A	T
9	446622	C	T
9	447485	T	G
9	447845	A	G
9	448077	C	T
9	458053	T	C
9	458264	A	G
9	458738	T	A
9	459157	T	C
9	459427	C	T
9	459515	A	T
9	459884	A	C
9	459939	A	G
9	460068	C	T
9	460874	C	T
9	461511	G	A
9	461824	T	C
9	461881	G	T
9	462616	A	G
9	463532	T	G
9	463575	A	G
9	469022	G	C
9	469185	G	A
9	470064	G	T
9	470167	G	C
9	470519	G	T
9	470838	G	C
9	472193	G	C
9	472700	C	T
9	473734	T	C
9	473799	T	A
9	474163	G	A
9	475399	A	G
9	475544	C	T
9	475901	G	A
9	475997	T	C
9	476169	A	G
9	479051	C	T
9	482370	A	C
9	482587	C	T
9	482844	A	T
9	484274	A	G
9	484326	G	T
9	484526	T	A
9	486456	A	C
9	487164	A	G
9	487354	T	C
9	489584	A	G
9	489925	T	G
9	489976	A	T
9	491620	C	G
9	492372	C	T
9	494067	A	G
9	495115	G	C
9	495849	G	A
9	495867	A	G
9	496013	A	C
9	498032	T	C
9	499679	G	A
9	500108	C	T
9	500497	T	C
9	500566	T	C
9	500593	G	A
9	500839	G	A
9	500871	A	G
9	501222	A	T
9	501276	C	T
9	501679	T	A
9	502460	T	C
9	502652	A	C
9	502802	G	A
9	524940	C	T
9	525991	A	C
9	528335	G	A
9	528349	C	T
9	528835	C	T
9	536410	G	A
9	536434	G	A
9	537737	A	G
9	539338	T	C
9	540609	G	C
9	541048	A	G
9	542225	T	C
9	542435	G	A
9	542465	A	G
9	542848	C	T
9	543684	A	G
9	543709	A	G
9	544047	T	A
9	544771	C	T
9	544800	C	T
9	545150	T	C
9	548376	A	G
9	548407	A	G
9	589282	T	C
9	589365	A	G
9	589502	T	C
9	589519	C	T
9	589902	T	C
9	589918	G	A
9	590115	T	C
9	590131	C	A
9	590218	A	G
9	590257	T	C
9	590347	G	A
9	590937	G	A
9	591042	G	A
9	592551	C	T
9	592940	T	G
9	592998	A	G
9	593299	A	G
9	593372	T	C
9	593400	A	G
9	595060	A	G
9	601780	T	C
9	605446	A	C
9	617612	G	T
9	618669	C	T
9	618714	C	T
9	618784	G	A
9	618813	T	C
9	618848	C	T
9	618947	A	G
9	619406	T	C
9	619419	C	T
9	619976	A	C
9	622410	T	A
9	623720	C	G
9	626424	C	T
9	632296	A	T
9	635168	G	C
9	636715	G	A
9	639226	T	C
9	649139	A	G
9	649350	C	T
9	649678	C	A
9	649874	T	C
9	650020	G	A
9	650040	A	G
9	651200	A	T
9	651558	C	T
9	651699	T	C
9	656694	T	C
9	656753	C	T
9	657122	G	A
9	658997	G	C
9	661433	T	C
9	662406	A	G
9	670907	T	C
9	671047	A	T
9	673697	C	T
9	673795	T	C
9	675605	A	C
9	679029	C	T
9	680487	C	A
9	680519	C	T
9	680559	C	T
9	681571	A	T
9	682644	T	C
9	683323	G	A
9	686747	C	T
9	695782	T	C
9	695813	A	C
9	696106	G	A
9	696123	A	G
9	696159	A	G
9	697595	G	T
9	697870	C	T
9	698687	A	G
9	699581	C	T
9	699631	C	G
9	713636	G	T
9	717581	C	T
9	723867	A	G
9	724567	T	C
9	737958	G	A
9	737977	A	G
9	739538	A	G
9	739774	A	T
9	739895	T	A
9	740099	A	G
9	740116	A	G
9	740188	T	C
9	740338	C	T
9	740911	C	T
9	740965	C	T
9	741196	A	G
9	741413	G	A
9	741841	T	C
9	741898	A	G
9	742020	C	T
9	742076	A	G
9	742481	A	T
9	743266	C	T
9	743282	A	C
9	743611	T	C
9	743936	A	G
9	743977	C	T
9	745728	G	T
9	745763	G	T
9	746138	T	C
9	746422	T	G
9	746436	A	C
9	746547	G	A
9	747436	G	C
9	747511	A	C
9	747590	A	G
9	748868	C	T
9	749076	C	A
9	762043	A	G
9	762111	C	A
9	762348	T	C
9	762456	C	T
9	762484	A	G
9	762524	A	G
9	762651	T	C
9	763121	A	G
9	763303	C	T
9	763745	G	C
9	765260	T	C
9	765764	C	T
9	766812	A	G
9	780478	G	A
9	800425	A	T
9	800536	G	A
9	800560	T	C
9	800892	C	G
9	801015	A	G
9	801463	C	T
9	802718	T	G
9	803023	T	C
9	804873	G	A
9	805924	C	T
9	806779	A	G
9	809237	G	A
9	809308	G	A
9	809638	G	A
9	812714	T	C
9	812749	A	T
9	812774	T	C
9	812803	T	C
9	813245	G	A
9	813648	A	G
9	821232	G	A
9	823245	G	A
9	833270	A	G
9	833620	G	A
9	833677	A	G
9	835647	C	T
9	835667	A	G
9	836191	T	C
9	836637	G	T
9	841166	A	G
9	845640	G	T
9	848889	A	C
9	849616	G	T
9	853242	T	G
9	856382	T	A
9	856422	T	C
9	857250	C	A
9	858304	G	A
9	858809	C	G
9	863977	G	T
9	864330	A	G
9	864353	G	A
9	864448	T	C
9	864962	A	G
9	865258	T	C
9	866380	C	T
9	866438	A	G
9	866562	T	C
9	869081	A	G
9	870957	G	A
9	871382	G	A
9	871472	G	T
9	881100	T	C
9	884324	T	G
9	885144	G	A
9	886060	C	A
9	888008	G	A
9	888439	G	A
9	894041	C	G
9	894588	C	T
9	896135	A	G
9	896498	G	A
9	896514	A	G
9	897109	A	G
9	897180	G	A
9	897238	A	C
9	897410	A	G
9	897473	A	G
9	897924	A	G
9	897948	A	G
9	898393	G	A
9	898661	C	T
9	898896	A	G
9	899059	C	G
9	899075	C	T
9	899087	G	A
9	899235	T	C
9	904528	T	C
9	910952	G	A
9	911451	C	A
9	911503	T	C
9	911788	G	A
9	913180	C	T
9	913774	G	A
9	913945	C	G
9	914260	T	A
9	914595	G	A
9	915505	G	T
9	915893	A	G
9	916246	A	G
9	916621	A	T
9	918554	G	A
9	918589	G	A
9	918865	T	C
9	919029	A	G
9	919334	T	C
9	923674	A	C
9	926361	T	C
9	927899	C	T
9	928448	C	A
9	929097	T	C
9	929402	T	C
9	930732	T	C
9	930915	C	T
9	931707	T	A
9	934054	C	T
9	934268	C	G
9	934291	G	T
9	934494	T	G
9	936161	G	T
9	936506	G	A
9	944747	T	A
9	950652	G	A
9	951292	C	A
9	951405	C	T
9	954137	T	C
9	958915	C	T
9	958931	A	G
9	959249	A	G
9	959267	A	G
9	959394	C	A
9	959825	C	T
9	959852	C	G
9	959870	G	A
9	960273	A	C
9	961523	A	G
9	963400	T	C
9	963465	T	G
9	963485	C	T
9	963500	T	C
9	963760	T	A
9	963771	A	G
9	963783	C	T
9	963885	A	G
9	965008	C	A
9	965334	A	G
9	967094	C	T
9	972078	T	A
9	972731	C	T
9	973063	G	A
9	978800	G	A
9	981814	T	C
9	982199	A	G
9	984576	G	A
9	984997	A	G
9	986300	G	T
9	993578	T	G
9	996846	T	A
9	1001396	C	T
9	1001745	C	T
9	1001778	G	A
9	1002094	A	G
9	1002132	T	C
9	1002145	T	C
9	1002783	T	C
9	1002818	G	A
9	1006478	G	A
9	1008503	G	A
9	1009452	G	A
9	1010790	A	G
9	1011180	C	G
9	1011911	C	T
9	1013328	G	A
9	1013358	A	G
9	1013881	A	T
9	1014052	T	C
9	1027174	A	C
9	1028173	C	G
9	1043060	A	G
9	1044490	T	C
9	1044811	G	A
9	1044938	A	T
9	1047031	T	C
9	1047513	G	A
9	1051620	G	A
9	1052707	A	G
9	1053495	A	G
9	1053781	A	G
9	1056443	T	A
9	1061540	T	A
9	1065365	T	A
9	1065861	A	G
9	1066704	G	A
9	1067524	C	T
9	1067544	C	T
9	1067588	G	A
9	1067789	C	T
9	1067977	A	G
9	1068120	A	T
9	1068139	T	C
9	1068175	T	C
9	1068790	A	G
9	1070157	T	C
9	1076260	C	T
9	1077429	C	A
9	1077735	G	A
9	1077948	A	G
9	1078362	A	T
9	1078456	T	C
9	1079302	C	T
9	1081083	A	G
9	1081243	T	C
9	1081453	A	C
9	1082103	T	C
9	1082436	T	C
9	1082548	A	C
9	1085661	C	T
9	1088648	C	G
9	1091578	A	T
9	1092680	G	A
9	1092981	C	T
9	1097691	C	T
9	1098096	C	T
9	1098160	A	G
9	1098243	C	T
9	1098407	G	T
9	1098535	T	C
9	1098553	G	A
9	1098645	T	C
9	1101207	C	A
9	1103876	G	A
9	1103909	T	G
9	1106176	C	G
9	1106922	T	C
9	1108324	G	T
9	1108706	T	G
9	1108829	T	C
9	1121287	T	C
9	1122097	T	C
9	1125546	C	A
9	1125568	A	C
9	1125590	T	C
9	1127875	A	C
9	1128358	C	T
9	1130663	A	G
9	1141030	T	C
9	1141151	G	T
9	1141202	C	T
9	1141866	G	A
9	1142121	C	T
9	1144135	A	G
9	1145557	A	T
9	1146126	C	T
9	1148465	T	C
9	1150501	A	C
9	1150644	G	A
9	1150859	C	G
9	1156716	C	G
9	1156751	C	A
9	1158812	G	A
9	1160087	G	T
9	1161621	G	T
9	1162853	A	C
9	1163209	G	A
9	1164390	T	C
9	1166590	G	A
9	1166611	A	G
9	1166682	C	T
9	1166975	G	T
9	1167255	T	C
9	1167584	A	T
9	1167785	C	T
9	1168959	C	A
9	1168973	C	G
9	1169318	A	G
9	1169498	G	A
9	1169531	G	A
9	1171914	T	C
9	1171935	G	A
9	1172170	A	G
9	1172206	C	T
9	1173155	G	A
9	1179439	T	C
9	1179754	T	C
9	1180588	A	C
9	1180715	T	G
9	1183196	A	T
9	1183478	T	C
9	1185969	A	C
9	1185995	C	T
9	1186028	C	G
9	1187071	T	G
9	1187435	A	G
9	1188557	C	A
9	1188926	T	C
9	1189042	G	A
9	1189122	G	A
9	1189604	A	G
9	1189652	A	G
9	1190855	G	A
9	1192323	T	C
9	1192457	A	G
9	1192852	T	C
9	1193101	A	G
9	1193160	A	G
9	1193245	G	A
9	1193275	A	T
9	1193403	A	G
9	1193615	A	G
9	1193719	A	G
9	1193797	T	C
9	1194347	G	A
9	1194453	G	A
9	1194477	C	T
9	1196463	C	T
9	1196775	A	G
9	1196839	G	A
9	1197243	A	G
9	1197271	C	G
9	1197368	A	G
9	1197401	G	A
9	1197506	T	C
9	1197625	G	A
9	1198072	T	C
9	1198385	G	A
9	1198504	A	C
9	1198625	C	T
9	1198750	A	G
9	1199322	C	A
9	1199402	G	A
9	1199574	C	T
9	1199640	T	C
9	1199851	T	C
9	1202524	A	G
9	1203514	T	C
9	1203581	A	G
9	1203724	G	A
9	1203746	G	T
9	1203840	A	G
9	1204139	T	C
9	1204459	C	T
9	1204537	T	C
9	1204629	A	G
9	1204648	T	C
9	1204969	T	G
9	1205285	C	G
9	1205691	G	A
9	1206151	A	G
9	1206210	T	A
9	1206285	C	T
9	1206297	A	G
9	1207207	A	G
9	1207277	C	A
9	1207879	A	G
9	1207984	G	A
9	1214358	T	C
9	1214452	T	A
9	1214570	G	C
9	1215355	T	C
9	1215381	G	A
9	1215435	A	G
9	1218820	A	T
9	1219079	C	A
9	1219243	G	A
9	1219277	A	G
9	1219590	T	A
9	1220345	A	T
9	1220477	A	C
9	1220667	C	T
9	1222381	T	C
9	1222828	A	G
9	1223014	C	T
9	1225979	T	C
9	1227980	T	G
9	1236911	C	T
9	1238630	G	A
9	1239532	A	C
9	1240356	G	C
9	1240374	C	T
9	1257683	T	C
9	1259117	C	T
9	1260811	T	G
9	1261318	A	G
9	1261856	G	A
9	1261951	C	T
9	1262105	A	G
9	1262342	T	C
9	1262354	C	T
9	1262802	G	A
9	1263006	T	C
9	1263324	G	A
9	1263348	T	C
9	1263482	G	A
9	1264008	A	G
9	1267476	A	G
9	1267516	A	C
9	1268527	A	G
9	1273806	C	A
9	1274480	A	G
9	1274570	A	G
9	1274790	A	G
9	1274954	T	C
9	1275026	G	A
9	1275109	A	G
9	1276894	T	C
9	1276943	A	G
9	1277406	A	C
9	1279975	T	C
9	1280637	C	T
9	1281385	T	C
9	1281435	C	T
9	1282708	A	C
9	1285620	C	T
9	1285641	A	G
9	1285683	G	C
9	1286148	C	T
9	1286664	C	T
9	1286744	T	C
9	1286999	G	A
9	1287326	T	C
9	1287462	T	A
9	1287614	G	T
9	1287927	T	C
9	1287949	C	A
9	1288323	G	A
9	1288939	T	C
9	1288953	T	A
9	1289203	A	T
9	1289692	G	A
9	1289814	G	A
9	1290054	C	T
9	1290086	A	G
9	1290104	C	T
9	1290261	A	C
9	1292297	G	A
9	1292671	A	G
9	1292698	G	T
9	1293137	T	C
9	1293363	A	G
9	1293431	T	G
9	1293450	A	G
9	1293481	C	T
9	1293839	A	G
9	1293864	G	A
9	1293896	C	T
9	1294514	T	C
9	1294641	C	T
9	1294653	A	G
9	1295030	G	A
9	1295063	G	A
9	1295560	C	A
9	1299913	T	A
9	1299927	G	A
9	1299968	T	G
9	1301010	A	G
9	1301846	T	C
9	1302517	G	A
9	1303346	A	G
9	1305211	G	A
9	1305536	G	A
9	1309763	G	A
9	1310628	T	C
9	1311032	T	C
9	1311059	G	T
9	1314436	T	C
9	1314463	A	G
9	1315430	T	G
9	1315785	T	C
9	1319651	A	G
9	1319845	G	C
9	1323671	A	G
9	1323971	T	C
9	1324153	C	T
9	1326533	T	C
9	1326550	T	C
9	1326565	A	T
9	1327740	A	T
9	1330637	G	T
9	1331020	T	C
9	1352015	T	C
9	1354234	G	A
9	1354476	C	T
9	1354597	T	C
9	1354949	T	C
9	1354981	T	C
9	1355049	C	T
9	1355199	A	G
9	1355231	G	A
9	1355272	A	T
9	1355385	G	A
9	1355574	T	C
9	1355592	T	C
9	1355651	T	C
9	1355682	G	A
9	1356121	T	C
9	1356499	T	C
9	1357968	A	G
9	1358126	T	C
9	1358800	T	G
9	1358943	A	C
9	1359224	A	T
9	1359251	G	A
9	1359653	T	G
9	1359853	C	T
9	1360896	G	A
9	1361300	T	A
9	1361612	T	C
9	1361740	T	G
9	1361929	C	G
9	1361947	A	G
9	1362147	T	C
9	1362482	A	G
9	1364853	T	G
9	1365544	A	T
9	1366004	A	C
9	1366479	T	G
9	1368773	C	G
9	1368936	C	G
9	1369517	T	C
9	1369647	A	G
9	1369679	G	A
9	1370129	A	C
9	1370939	A	G
9	1372880	T	C
9	1372981	C	T
9	1373003	C	T
9	1373014	C	T
9	1373050	T	C
9	1373849	A	G
9	1374183	T	C
9	1374200	A	G
9	1374807	G	A
9	1376347	A	G
9	1376846	C	A
9	1376949	G	A
9	1377379	G	T
9	1383249	A	G
9	1388023	A	G
9	1395644	T	C
9	1395908	T	C
9	1399615	T	C
9	1401443	C	T
9	1401644	C	A
9	1401813	C	G
9	1402032	T	C
9	1402044	G	A
9	1402055	C	G
9	1402330	A	T
9	1403021	T	C
9	1403108	A	G
9	1403183	G	C
9	1403978	A	T
9	1404040	C	G
9	1404523	T	C
9	1404539	T	C
9	1414629	A	G
9	1414706	T	C
9	1415843	T	C
9	1416254	T	C
9	1416978	A	C
9	1417368	G	T
9	1418855	G	A
9	1418867	G	A
9	1419125	A	G
9	1436564	G	A
9	1437033	T	G
9	1451794	G	A
9	1451893	A	G
9	1451920	C	T
9	1452265	A	G
9	1452300	A	G
9	1452320	C	T
9	1453827	G	A
9	1454664	T	C
9	1461422	G	A
9	1461447	T	C
9	1462776	C	T
9	1463075	G	A
9	1463671	A	G
9	1463688	A	G
9	1463870	A	G
9	1464197	A	G
9	1468674	G	C
9	1468751	C	T
9	1470752	C	T
9	1471248	T	C
9	1472373	C	T
9	1473820	G	A
9	1475150	C	T
9	1475382	A	T
9	1475455	T	C
9	1475523	G	A
9	1476093	G	A
9	1476729	G	C
9	1477104	G	C
9	1477278	T	C
9	1477427	A	G
9	1477879	A	G
9	1477897	A	G
9	1478319	T	G
9	1478373	C	T
9	1484560	A	G
9	1486777	G	A
9	1495336	C	T
9	1498407	C	T
9	1498419	T	C
9	1498790	G	A
9	1498802	A	G
9	1502082	A	G
9	1506368	G	A
9	1506530	A	G
9	1506777	G	A
9	1506807	T	C
9	1517830	A	C
9	1526362	T	G
9	1526844	C	T
9	1528349	C	T
9	1539754	G	A
9	1542115	A	C
9	1542365	A	G
9	1547255	G	A
9	1547304	T	C
9	1547434	C	T
9	1547676	C	T
9	1548100	A	T
9	1548263	G	A
9	1548644	T	A
9	1552177	T	C
9	1554227	A	G
9	1554899	T	C
9	1555298	C	T
9	1555476	T	C
9	1557675	A	C
9	1557710	G	C
9	1560217	T	C
9	1567983	A	G
9	1568003	A	C
9	1568128	A	G
9	1568269	T	C
9	1568378	T	C
9	1568540	A	G
9	1568800	C	T
9	1569840	A	G
9	1570020	T	C
9	1570036	C	T
9	1570223	T	C
9	1570300	T	A
9	1570319	C	A
9	1570375	C	A
9	1573576	A	G
9	1573773	A	G
9	1573934	C	T
9	1574118	T	C
9	1577583	C	T
9	1577909	C	T
9	1630288	C	G
9	1632347	A	G
9	1633185	A	G
9	1634282	G	A
9	1638528	C	T
9	1638735	A	G
9	1641809	A	G
9	1643028	A	T
9	1643688	T	G
9	1645165	T	C
9	1646015	T	G
9	1646638	T	G
9	1647849	A	G
9	1649973	A	G
9	1650023	A	G
9	1650559	A	G
9	1650937	G	A
9	1652162	A	T
9	1655054	T	C
9	1655728	A	G
9	1656681	C	T
9	1656732	A	G
9	1658746	T	C
9	1660273	G	A
9	1660995	G	A
9	1661240	A	G
9	1661633	C	T
9	1662037	G	C
9	1662206	T	G
9	1662415	C	T
9	1664820	G	A
9	1664893	T	A
9	1665949	T	C
9	1669241	A	G
9	1670589	A	G
9	1670718	C	T
9	1670791	A	T
9	1671046	C	T
9	1671268	C	T
9	1671481	G	A
9	1671595	C	T
9	1671707	C	T
9	1674513	C	T
9	1706717	A	C
9	1706757	T	C
9	1707106	A	G
9	1707500	A	C
9	1708761	T	G
9	1709258	A	G
9	1709696	G	A
9	1709707	A	G
9	1710087	C	T
9	1710122	A	G
9	1710133	T	G
9	1710353	T	C
9	1710490	C	T
9	1710535	A	G
9	1710559	G	A
9	1710696	T	C
9	1711077	A	G
9	1711112	G	A
9	1711151	C	T
9	1711327	A	G
9	1711687	A	G
9	1711779	G	T
9	1711924	T	G
9	1712259	G	A
9	1712327	T	C
9	1712450	T	C
9	1712470	T	G
9	1713074	G	A
9	1718218	C	A
9	1718232	A	G
9	1718260	C	T
9	1718817	A	G
9	1718836	C	T
9	1718865	T	C
9	1722836	A	C
9	1724654	G	A
9	1728912	G	A
9	1729157	T	C
9	1729168	C	T
9	1731108	G	A
9	1731245	G	A
9	1731277	A	T
9	1731886	C	T
9	1732833	A	T
9	1732971	C	A
9	1733480	G	A
9	1733852	T	C
9	1735463	A	G
9	1735476	A	G
9	1735534	A	G
9	1735765	G	A
9	1735865	T	C
9	1736089	G	C
9	1736419	A	G
9	1736920	G	A
9	1741926	C	T
9	1742287	C	T
9	1742320	T	G
9	1742376	A	G
9	1742424	G	T
9	1742744	T	C
9	1742950	A	G
9	1743812	A	G
9	1744887	T	A
9	1749380	T	C
9	1749450	C	T
9	1755737	T	C
9	1759284	T	C
9	1759608	C	G
9	1760672	A	G
9	1761088	G	A
9	1765605	G	C
9	1765809	T	C
9	1766105	T	C
9	1766917	T	C
9	1767386	G	A
9	1767816	T	C
9	1767839	C	G
9	1768337	G	A
9	1769634	A	C
9	1770118	T	C
9	1770680	C	T
9	1770943	G	A
9	1771573	G	A
9	1771649	T	C
9	1771663	G	A
9	1771679	T	C
9	1771920	G	A
9	1774129	T	C
9	1776198	C	T
9	1777492	A	G
9	1777606	A	C
9	1777928	A	G
9	1778456	A	G
9	1781017	C	A
9	1783299	A	T
9	1784714	G	T
9	1784847	C	T
9	1785511	A	G
9	1785983	A	G
9	1786072	T	A
9	1786134	T	C
9	1786355	A	G
9	1787515	T	C
9	1792635	T	C
9	1794140	C	T
9	1794375	T	A
9	1795270	A	G
9	1796746	C	A
9	1796944	G	A
9	1797590	A	G
9	1801988	C	G
9	1802021	T	A
9	1802490	A	G
9	1802584	T	C
9	1804391	T	C
9	1804468	C	T
9	1804840	G	T
9	1805524	A	T
9	1806340	T	C
9	1809533	A	G
9	1810801	C	T
9	1815760	C	T
9	1817413	C	A
9	1817457	C	A
9	1818102	C	A
9	1818152	T	C
9	1820682	T	C
9	1821210	A	G
9	1825962	A	T
9	1827623	C	A
9	1831066	G	A
9	1836915	C	T
9	1838321	C	T
9	1853049	C	T
9	1853647	T	C
9	1854645	G	A
9	1855184	C	T
9	1856380	A	G
9	1856605	T	C
9	1856929	G	A
9	1857968	T	C
9	1858589	C	A
9	1861397	G	A
9	1883393	A	G
9	1883805	T	G
9	1886077	A	G
9	1886108	T	C
9	1891257	C	A
9	1891525	C	A
9	1893298	C	T
9	1894872	A	T
9	1896530	C	T
9	1896902	A	G
9	1897079	T	G
9	1897452	A	G
9	1898423	A	G
9	1898493	G	A
9	1899177	A	C
9	1899987	T	C
9	1900294	G	A
9	1900534	T	A
9	1900728	G	C
9	1900755	T	C
9	1901258	C	A
9	1901558	T	C
9	1901608	T	C
9	1902121	A	G
9	1902221	A	C
9	1903641	T	C
9	1904070	G	C
9	1904929	T	G
9	1905033	A	G
9	1905092	G	A
9	1905429	C	T
9	1905466	C	T
9	1906047	G	T
9	1911072	C	A
9	1911157	A	G
9	1911455	G	A
9	1917554	C	A
9	1917735	A	G
9	1918021	T	C
9	1918148	C	T
9	1918256	C	A
9	1918864	T	C
9	1922529	A	G
9	1922570	A	T
9	1922967	G	C
9	1923359	A	G
9	1923421	C	T
9	1923845	A	G
9	1924151	A	G
9	1924269	C	G
9	1925890	C	T
9	1926003	T	C
9	1926281	G	A
9	1927059	C	T
9	1929383	C	G
9	1931157	C	T
9	1933940	T	C
9	1933951	T	C
9	1934052	C	T
9	1934066	A	G
9	1934103	C	T
9	1934114	C	G
9	1934375	A	C
9	1934400	G	A
9	1953510	C	T
9	1953531	A	G
9	1953795	C	T
9	1953835	A	G
9	1953901	G	A
9	1953935	G	A
9	1953957	C	G
9	1954163	G	A
9	1954273	T	A
9	1955091	G	A
9	1955156	C	T
9	1955392	G	C
9	1955465	C	T
9	1955484	C	T
9	1955547	C	T
9	1955622	T	C
9	1955679	T	C
9	1955885	C	T
9	1955967	A	G
9	1955988	A	G
9	1956054	G	A
9	1956097	A	G
9	1956354	G	A
9	1958674	T	C
9	1958872	C	A
9	1959242	T	C
9	1964155	A	T
9	1964324	G	A
9	1964557	G	A
9	1964728	G	A
9	1965250	T	C
9	1966478	T	A
9	1977902	T	C
9	1978035	A	G
9	1979178	A	G
9	1979338	C	T
9	1982399	C	T
9	1982665	A	T
9	1984910	C	A
9	1986543	A	G
9	1987123	A	G
9	1988357	C	T
9	1990804	A	T
9	1991810	A	G
9	1991832	C	T
9	1992008	T	C
9	1992092	C	T
9	1992429	T	C
9	1992947	G	C
9	1993285	T	G
9	1993654	T	C
9	1993741	T	C
9	1993813	C	T
9	1994197	A	G
9	1994413	T	C
9	1995258	G	A
9	1996013	T	A
9	1996289	A	C
9	1996364	A	G
9	1996859	T	C
9	1998117	T	A
9	1998522	A	T
9	1998569	C	A
9	1998613	C	T
9	1999466	A	G
9	2000551	C	T
9	2000646	C	T
9	2002590	A	C
9	2003111	G	A
9	2003131	C	T
9	2003200	G	A
9	2003395	G	A
9	2003444	T	C
9	2003594	G	A
9	2003643	G	A
9	2003994	G	A
9	2005514	G	A
9	2005759	C	T
9	2006426	C	G
9	2010388	G	T
9	2010400	T	C
9	2010777	A	C
9	2014905	A	G
9	2016506	G	T
9	2021740	T	C
9	2022384	G	A
9	2024158	A	G
9	2025224	C	T
9	2025255	T	C
9	2025301	G	T
9	2025982	A	G
9	2027968	A	G
9	2029867	C	T
9	2029903	A	G
9	2029924	T	C
9	2030119	C	A
9	2030306	T	C
9	2031701	T	C
9	2031734	A	G
9	2032131	C	T
9	2032200	A	C
9	2032691	T	C
9	2032752	C	T
9	2033159	G	A
9	2033357	C	G
9	2033386	G	C
9	2033587	G	A
9	2033758	T	C
9	2033825	A	T
9	2034026	A	G
9	2034076	G	T
9	2034114	T	C
9	2035147	A	G
9	2035170	T	C
9	2038641	T	C
9	2038758	T	C
9	2038843	A	G
9	2039181	C	T
9	2039194	T	C
9	2039218	C	T
9	2039237	A	G
9	2039346	T	C
9	2039392	G	A
9	2039533	G	A
9	2039818	A	G
9	2039907	C	T
9	2040111	A	G
9	2040285	C	T
9	2040303	T	C
9	2040489	G	C
9	2040510	T	C
9	2040658	G	T
9	2040681	T	A
9	2040734	T	C
9	2040966	C	T
9	2040994	G	A
9	2044908	C	T
9	2045708	T	C
9	2045738	A	G
9	2045873	G	A
9	2046159	T	A
9	2046272	C	G
9	2046574	G	A
9	2046622	T	C
9	2046649	A	G
9	2047193	A	G
9	2047373	T	C
9	2047525	G	A
9	2049757	G	T
9	2061419	C	T
9	2061651	G	C
9	2061916	T	C
9	2062281	T	C
9	2062352	G	C
9	2062385	A	G
9	2062886	C	T
9	2063088	G	A
9	2063357	C	T
9	2063375	T	A
9	2063386	T	C
9	2063726	G	A
9	2063738	A	G
9	2064609	T	G
9	2064685	C	T
9	2066032	A	G
9	2067533	G	A
9	2067877	G	A
9	2070302	A	G
9	2070674	C	T
9	2070766	T	C
9	2070909	A	G
9	2071941	A	G
9	2072174	A	G
9	2074881	G	A
9	2075698	A	G
9	2079211	C	A
9	2079231	T	C
9	2079474	C	T
9	2080902	G	A
9	2080913	A	G
9	2082258	C	T
9	2082281	G	A
9	2082295	T	C
9	2082501	G	A
9	2082645	T	C
9	2082685	A	T
9	2083157	A	C
9	2083209	C	T
9	2088450	C	T
9	2088470	G	A
9	2088523	C	G
9	2091288	G	A
9	2091513	T	C
9	2091565	C	T
9	2091867	T	C
9	2091920	C	T
9	2091976	G	A
9	2092044	C	A
9	2093967	C	G
9	2093992	T	G
9	2094007	C	G
9	2097448	G	A
9	2113131	A	G
9	2113599	G	A
9	2113612	T	A
9	2113676	C	A
9	2113971	T	C
9	2113992	C	G
9	2116301	T	C
9	2116717	C	A
9	2119557	G	A
9	2119650	A	G
9	2119807	T	C
9	2120013	G	A
9	2120090	A	G
9	2120151	G	T
9	2120167	T	C
9	2120194	C	T
9	2120403	C	G
9	2121324	C	T
9	2121432	C	T
9	2121801	A	G
9	2121931	T	C
9	2121967	C	T
9	2123149	G	T
9	2127794	G	A
9	2128449	T	C
9	2129649	C	T
9	2130007	G	T
9	2130705	C	T
9	2130806	C	A
9	2130897	T	A
9	2131455	C	T
9	2136221	T	A
9	2139481	A	C
9	2145718	A	G
9	2145752	A	G
9	2145939	A	G
9	2146262	C	T
9	2146672	C	T
9	2146693	G	A
9	2155303	T	C
9	2157936	A	G
9	2158014	A	G
9	2172866	G	A
9	2173035	T	C
9	2173162	A	G
9	2173188	G	T
9	2173880	C	T
9	2174326	G	A
9	2174539	A	G
9	2175591	T	C
9	2177040	T	C
9	2177104	T	C
9	2178325	A	G
9	2178341	C	T
9	2178354	G	C
9	2178536	T	C
9	2178572	A	G
9	2182894	A	G
9	2183037	A	G
9	2183639	A	G
9	2184420	G	A
9	2186264	A	G
9	2186763	A	G
9	2191030	G	A
9	2191083	A	G
9	2191098	T	C
9	2191255	C	T
9	2191266	A	G
9	2191298	G	A
9	2192388	T	A
9	2209273	A	G
9	2209398	A	G
9	2209443	T	C
9	2209829	C	T
9	2209869	G	T
9	2209933	T	C
9	2209957	G	A
9	2210217	A	G
9	2212227	T	C
9	2213357	G	A
9	2214183	C	A
9	2214200	A	G
9	2214380	C	T
9	2215535	A	G
9	2217346	A	T
9	2219643	G	A
9	2222024	A	C
9	2227170	G	T
9	2227239	C	T
9	2228655	C	A
9	2228689	T	C
9	2228738	T	C
9	2228864	T	C
9	2228915	C	A
9	2229788	T	G
9	2232582	G	T
9	2233742	A	G
9	2239311	C	T
9	2239333	T	C
9	2242216	G	A
9	2251600	C	T
9	2272345	T	G
9	2292664	A	G
9	2293183	C	T
9	2294723	T	C
9	2296316	A	G
9	2296440	G	A
9	2309682	T	C
9	2315599	T	C
9	2315818	C	G
9	2316035	C	G
9	2319617	A	T
9	2320148	C	T
9	2327393	T	C
9	2327599	G	A
9	2327635	G	A
9	2328445	T	C
9	2334809	C	A
9	2337094	C	T
9	2340325	T	C
9	2340465	C	A
9	2340961	T	C
9	2341761	C	A
9	2341893	G	C
9	2342251	A	G
9	2342312	T	C
9	2342375	A	G
9	2342411	G	C
9	2342571	A	G
9	2342586	A	T
9	2342653	G	A
9	2342778	C	T
9	2343218	A	G
9	2343239	G	A
9	2343253	C	T
9	2343433	A	G
9	2343655	C	T
9	2343839	A	G
9	2343851	G	A
9	2343954	T	C
9	2344161	T	C
9	2344224	A	G
9	2344376	T	C
9	2344509	C	T
9	2344544	C	T
9	2345561	A	G
9	2346080	A	G
9	2346213	T	C
9	2346257	A	C
9	2346279	G	A
9	2346951	A	G
9	2347373	A	G
9	2348549	C	T
9	2352907	T	C
9	2353169	C	T
9	2353596	C	G
9	2353707	A	G
9	2353847	G	A
9	2353982	A	G
9	2354745	A	G
9	2354761	C	T
9	2355101	A	G
9	2356375	C	T
9	2356432	A	C
9	2359083	G	A
9	2359125	A	C
9	2360445	A	G
9	2362849	G	A
9	2364367	T	A
9	2366416	A	G
9	2366449	T	C
9	2366913	T	C
9	2367259	C	T
9	2367641	G	A
9	2369133	G	A
9	2381414	G	A
9	2381569	C	T
9	2381975	T	C
9	2381987	A	G
9	2382074	G	A
9	2382585	T	C
9	2382610	G	A
9	2391139	T	G
9	2398583	A	G
9	2400784	G	A
9	2401188	A	T
9	2401504	T	C
9	2404035	C	T
9	2404068	T	C
9	2417867	C	T
9	2418165	G	A
9	2418222	A	G
9	2418686	T	C
9	2418938	A	G
9	2419463	A	G
9	2419618	C	T
9	2419656	A	G
9	2419761	G	A
9	2419915	A	T
9	2419999	T	C
9	2421102	A	G
9	2421126	A	G
9	2422514	A	G
9	2423682	A	G
9	2454539	C	A
9	2454572	A	G
9	2456922	C	T
9	2458971	T	A
9	2461150	C	T
9	2461174	T	A
9	2461813	T	A
9	2461917	A	G
9	2462003	T	C
9	2462376	T	C
9	2462401	G	A
9	2467229	C	G
9	2468732	A	G
9	2468780	A	T
9	2470049	T	C
9	2475140	G	A
9	2475419	A	G
9	2483609	C	T
9	2485579	C	A
9	2485790	C	A
9	2485816	A	G
9	2486399	T	C
9	2486618	A	G
9	2486842	T	C
9	2486881	A	C
9	2486959	A	G
9	2487011	A	T
9	2489269	A	G
9	2489463	T	C
9	2490017	C	G
9	2490633	G	A
9	2490939	G	A
9	2491081	C	T
9	2491107	A	T
9	2491121	C	T
9	2497729	T	C
9	2498314	C	T
9	2498341	T	C
9	2498368	G	A
9	2499260	T	A
9	2499276	A	C
9	2499517	G	A
9	2499598	C	T
9	2499735	T	C
9	2499922	G	C
9	2499940	C	T
9	2507603	T	C
9	2511381	G	A
9	2513389	A	G
9	2513493	C	T
9	2514215	G	C
9	2516095	T	C
9	2531324	T	C
9	2531361	G	A
9	2533679	T	C
9	2535783	G	A
9	2535821	C	T
9	2537713	G	A
9	2537793	A	G
9	2538135	A	C
9	2539456	G	A
9	2539685	C	T
9	2539848	A	G
9	2540018	A	G
9	2540058	C	T
9	2540356	A	G
9	2540637	G	C
9	2543168	T	C
9	2543192	A	G
9	2543384	C	T
9	2543521	C	T
9	2543621	G	A
9	2543709	C	G
9	2543730	C	A
9	2543836	A	G
9	2544123	A	G
9	2544337	G	A
9	2553565	T	C
9	2554794	C	T
9	2554828	T	C
9	2561183	G	A
9	2566655	T	G
9	2567069	T	G
9	2567149	C	G
9	2567921	C	T
9	2572415	C	T
9	2572692	G	A
9	2572725	A	G
9	2573463	C	T
9	2574670	A	G
9	2580402	G	A
9	2581623	A	G
9	2581662	A	G
9	2582163	T	C
9	2583874	G	C
9	2584310	C	A
9	2584520	G	A
9	2586216	T	A
9	2586925	C	T
9	2588060	C	A
9	2588143	T	C
9	2588400	C	T
9	2590106	A	G
9	2591160	A	G
9	2591436	G	C
9	2591527	A	G
9	2592078	G	A
9	2599253	A	G
9	2599580	A	G
9	2601857	C	T
9	2606123	T	G
9	2606694	A	T
9	2606889	A	T
9	2607855	T	G
9	2608700	T	C
9	2608995	G	C
9	2611019	G	A
9	2614990	G	C
9	2617205	A	G
9	2617245	C	T
9	2617264	C	T
9	2617301	G	A
9	2619782	G	A
9	2620128	T	C
9	2636783	C	A
9	2636977	T	C
9	2637007	G	C
9	2637202	C	T
9	2638337	C	T
9	2639211	T	C
9	2641045	A	C
9	2642760	T	G
9	2644160	C	T
9	2644283	C	G
9	2647340	A	G
9	2647833	A	G
9	2647999	A	G
9	2648272	T	C
9	2648288	G	C
9	2648376	C	T
9	2648558	C	T
9	2648596	C	T
9	2648754	C	G
9	2648839	C	T
9	2649181	A	C
9	2649198	G	A
9	2649404	T	A
9	2649793	G	C
9	2670311	A	T
9	2672197	G	A
9	2672630	C	T
9	2675139	A	G
9	2675190	T	C
9	2675239	A	G
9	2675282	A	T
9	2675322	T	G
9	2675392	G	A
9	2675431	T	C
9	2676177	A	G
9	2676195	A	G
9	2676340	T	G
9	2676352	A	G
9	2676794	A	G
9	2680465	T	C
9	2680780	T	C
9	2680829	A	G
9	2683505	G	A
9	2684620	G	T
9	2687073	C	T
9	2690027	A	G
9	2692436	G	A
9	2693139	C	T
9	2693214	G	A
9	2693232	G	A
9	2693263	G	A
9	2693451	T	C
9	2693689	G	A
9	2693950	A	G
9	2694037	C	G
9	2694313	T	C
9	2694407	T	C
9	2694566	A	G
9	2695128	A	G
9	2696068	A	G
9	2696237	T	G
9	2696287	T	C
9	2698440	C	T
9	2702933	A	G
9	2705719	T	C
9	2713091	C	T
9	2715438	C	T
9	2715480	A	G
9	2715513	G	A
9	2716971	G	A
9	2716990	T	G
9	2725575	A	T
9	2725603	C	A
9	2725632	A	G
9	2726608	A	G
9	2726772	T	G
9	2727216	T	C
9	2727934	A	G
9	2728103	G	A
9	2728781	G	A
9	2729060	T	A
9	2729615	G	T
9	2729632	T	C
9	2730082	C	T
9	2730233	T	C
9	2730246	T	G
9	2888306	C	T
9	2888506	G	A
9	2888932	G	A
9	2888963	A	G
9	2889318	A	G
9	2889361	T	C
9	2891278	C	T
9	2892922	C	T
9	2893405	T	C
9	2895614	C	A
9	2896318	C	T
9	2896368	C	G
9	2896791	G	A
9	2896832	T	C
9	2899145	C	G
9	2899512	G	A
9	2900279	A	G
9	2900826	T	C
9	2900897	A	T
9	2901065	A	T
9	2901079	G	A
9	2901361	T	C
9	2901376	T	C
9	2901625	T	G
9	2902118	T	A
9	2903008	C	G
9	2904009	A	C
9	2904068	C	G
9	2904343	G	A
9	2904363	G	A
9	2906202	T	A
9	2906318	A	G
9	2906392	T	C
9	2906511	G	C
9	2906639	C	A
9	2906935	A	T
9	2907019	A	G
9	2907070	T	C
9	2907218	G	A
9	2907262	C	T
9	2907555	G	A
9	2907573	A	G
9	2907594	A	G
9	2907643	T	C
9	2907712	G	A
9	2907830	A	G
9	2908210	G	A
9	2908222	G	A
9	2910433	C	T
9	2910445	T	C
9	2910470	C	T
9	2912478	T	C
9	2912863	C	T
9	2914159	G	A
9	2915655	C	T
9	2916117	A	G
9	2916792	T	C
9	2918097	T	C
9	2918561	A	G
9	2918956	G	A
9	2920976	C	T
9	2921005	C	T
9	2921094	A	G
9	2921124	C	T
9	2921264	G	A
9	2921908	T	A
9	2921922	G	A
9	2924035	T	C
9	2926136	G	A
9	2927005	T	A
9	2927042	A	G
9	2927300	G	T
9	2927786	T	A
9	2928043	C	G
9	2928525	C	G
9	2928945	A	C
9	2930231	C	T
9	2930588	C	A
9	2930914	C	T
9	2933606	A	G
9	2938536	T	C
9	2939591	G	A
9	2940391	C	T
9	2940413	A	G
9	2940961	G	A
9	2941124	C	T
9	2944676	G	C
9	2944704	C	T
9	2945190	C	T
9	2945506	G	C
9	2945570	A	G
9	2945586	C	G
9	2945678	A	G
9	2945695	T	C
9	2945727	G	A
9	2945774	A	G
9	2946159	T	C
9	2946755	G	A
9	2947497	T	C
9	2947562	G	A
9	2947611	C	A
9	2947924	T	A
9	2951670	A	G
9	2952272	A	G
9	2957644	C	T
9	2958492	T	G
9	2958860	T	G
9	2958907	A	G
9	2965124	G	A
9	2965492	C	G
9	2966155	T	C
9	2966180	A	G
9	2966207	A	T
9	2966285	C	A
9	2966633	G	A
9	2966964	G	A
9	2967003	T	C
9	2967543	G	T
9	2967652	C	T
9	2967734	A	G
9	2967770	G	A
9	2967829	T	C
9	2967928	A	G
9	2967982	A	G
9	2968058	G	C
9	2968074	T	C
9	2968095	T	C
9	2970336	A	G
9	2970833	A	G
9	2971359	G	C
9	2971992	G	A
9	2972022	A	G
9	2972085	T	A
9	2972335	A	G
9	2974702	T	C
9	2975265	G	A
9	2976687	T	C
9	2977338	T	C
9	2977538	A	G
9	2977567	T	C
9	2978272	C	T
9	2978784	G	A
9	2980641	T	C
9	2980652	T	C
9	3014485	C	T
9	3015970	C	A
9	3016121	A	G
9	3016284	T	C
9	3017195	G	A
9	3017209	G	A
9	3019662	A	G
9	3021411	G	T
9	3021426	C	T
9	3021566	T	C
9	3021922	A	G
9	3021967	G	C
9	3026939	A	G
9	3027044	G	A
9	3027083	C	T
9	3027126	A	T
9	3027228	G	A
9	3027367	C	T
9	3032173	G	T
9	3032486	G	T
9	3032524	A	G
9	3032605	A	G
9	3032686	A	G
9	3032882	A	G
9	3032957	A	T
9	3034279	A	C
9	3034482	A	G
9	3034495	T	C
9	3041238	T	C
9	3042341	A	G
9	3042720	A	G
9	3050301	C	A
9	3051802	A	G
9	3053140	A	G
9	3053617	A	T
9	3056548	T	C
9	3059717	G	A
9	3060141	T	A
9	3061523	A	G
9	3066402	G	A
9	3067711	G	A
9	3067971	T	A
9	3068048	T	C
9	3068597	T	G
9	3069340	C	T
9	3069814	A	G
9	3069882	G	A
9	3070227	T	C
9	3070486	C	T
9	3070857	A	C
9	3070893	A	T
9	3070978	G	A
9	3071200	T	C
9	3071359	T	G
9	3071647	G	A
9	3071660	T	A
9	3073159	T	G
9	3075231	T	G
9	3077869	G	A
[truncated: 9,746 more rows]

## Sheet: Chr.10
Supplementary Dataset 1. High quality SNPs identified between 93-11 and W2014 across 12 chromosomes.
Chrom.	Location	93-11	W2014
10	45899	T	A
10	64061	T	C
10	65692	C	A
10	66032	C	T
10	66071	G	C
10	70680	G	A
10	71558	T	G
10	77513	A	G
10	82901	A	G
10	99384	A	G
10	99401	G	A
10	100141	T	A
10	100569	G	T
10	100588	G	T
10	101436	T	A
10	105135	C	T
10	105480	G	A
10	105597	C	G
10	105749	A	G
10	106182	C	T
10	106316	A	G
10	106597	A	C
10	106770	A	G
10	107111	T	C
10	107186	A	G
10	107519	T	C
10	107551	T	C
10	107753	A	G
10	108958	G	T
10	109364	G	A
10	109473	T	C
10	109484	G	A
10	109536	A	G
10	111938	G	A
10	111991	A	G
10	112129	C	T
10	112456	A	G
10	114253	T	C
10	120000	A	G
10	120052	A	T
10	122680	C	G
10	122996	G	A
10	123012	T	C
10	123035	C	T
10	135022	T	C
10	135070	A	G
10	135107	A	C
10	135444	G	T
10	139921	G	A
10	140013	C	T
10	140376	T	C
10	140388	G	A
10	140453	T	C
10	140820	G	A
10	149338	C	A
10	149698	A	G
10	150935	A	G
10	150990	A	G
10	151109	A	G
10	152719	C	T
10	153073	A	T
10	154301	C	T
10	154335	A	T
10	154407	A	G
10	154427	T	C
10	154468	T	C
10	159409	A	C
10	168752	A	G
10	169044	T	C
10	169100	A	G
10	170521	C	G
10	170631	A	G
10	170739	T	A
10	171116	C	T
10	171233	C	A
10	171382	G	A
10	171489	G	A
10	171516	A	G
10	171763	T	C
10	173157	A	G
10	180855	C	G
10	183067	A	G
10	183149	A	G
10	183313	T	A
10	183800	T	C
10	183987	C	T
10	184151	T	C
10	184171	T	C
10	184225	A	G
10	238580	A	C
10	274210	C	T
10	279489	T	A
10	279879	T	A
10	279893	C	T
10	289646	G	C
10	292094	A	G
10	292490	G	A
10	301128	C	A
10	301905	C	G
10	308926	G	A
10	308939	A	G
10	308965	T	C
10	309548	T	G
10	318674	T	A
10	319517	T	G
10	321744	G	A
10	322750	A	G
10	322775	G	A
10	327359	G	A
10	327422	T	C
10	339082	A	T
10	340963	C	T
10	341260	T	C
10	342907	C	A
10	343260	T	C
10	345354	G	T
10	345817	T	C
10	346155	C	T
10	355552	G	A
10	355935	G	A
10	356179	A	T
10	356190	C	T
10	361117	T	C
10	362567	C	T
10	364939	C	T
10	368392	A	G
10	368403	T	G
10	368434	A	G
10	368534	A	G
10	368752	T	C
10	368798	C	T
10	368831	A	G
10	369763	A	G
10	369795	G	A
10	369908	T	C
10	369931	A	G
10	369954	A	C
10	376837	C	T
10	377075	C	A
10	380957	A	C
10	381946	T	C
10	382517	G	A
10	391493	T	C
10	407810	T	C
10	410128	T	C
10	411912	G	A
10	413005	G	T
10	414542	G	T
10	414892	G	A
10	416560	A	G
10	416621	C	G
10	417359	T	C
10	417795	G	A
10	419201	G	A
10	420590	T	C
10	431849	A	G
10	432173	T	C
10	432227	C	T
10	432247	A	G
10	432318	A	G
10	432455	A	G
10	432495	A	T
10	432614	C	T
10	432691	A	G
10	432936	T	C
10	433577	G	C
10	441061	A	G
10	442976	C	T
10	443518	T	C
10	445615	C	G
10	454789	T	C
10	454849	A	G
10	470580	C	T
10	473170	G	A
10	475661	A	G
10	477193	C	T
10	477770	G	A
10	494375	C	G
10	498192	T	C
10	501801	A	G
10	503586	G	A
10	510835	G	A
10	525705	T	C
10	525759	G	C
10	526722	T	C
10	528350	A	G
10	531459	A	G
10	531942	A	G
10	534885	T	C
10	571584	A	G
10	571667	T	C
10	577216	A	G
10	577675	T	C
10	577716	A	T
10	578097	A	G
10	578446	G	A
10	578748	A	G
10	578894	G	A
10	578936	A	T
10	580146	T	C
10	580923	T	C
10	587488	G	C
10	587885	C	T
10	587925	T	C
10	588324	T	C
10	588338	T	C
10	589195	T	C
10	590117	A	T
10	590139	T	G
10	590517	G	A
10	590581	C	T
10	590927	T	C
10	590949	G	T
10	592852	T	G
10	592873	G	A
10	592893	T	C
10	604622	C	T
10	613127	T	G
10	613141	G	A
10	613418	C	T
10	613670	A	G
10	613955	C	T
10	614652	T	C
10	614678	T	C
10	614821	A	C
10	614843	G	A
10	614862	T	C
10	614899	A	G
10	616694	G	T
10	616732	T	C
10	655989	C	A
10	659626	T	C
10	665940	T	C
10	668009	A	G
10	668020	T	C
10	671062	T	C
10	671082	A	G
10	671454	A	T
10	672036	T	C
10	675813	C	A
10	675868	T	C
10	676254	A	G
10	678603	G	A
10	678662	A	G
10	678821	G	A
10	679441	T	A
10	682449	G	C
10	684407	C	T
10	684924	C	A
10	691053	C	T
10	691492	C	A
10	691745	T	G
10	692161	T	C
10	698636	A	T
10	708012	T	C
10	708358	A	G
10	708397	C	T
10	711943	C	T
10	711965	A	G
10	712739	T	C
10	712945	G	A
10	712967	G	T
10	712996	C	T
10	713119	C	T
10	714495	T	G
10	714591	T	C
10	714630	G	C
10	718364	A	C
10	718959	T	C
10	726466	A	G
10	726554	C	T
10	726586	G	A
10	729568	T	G
10	729768	T	A
10	764475	G	A
10	764887	G	A
10	765240	T	C
10	765411	G	C
10	765428	A	G
10	765491	T	A
10	774265	T	G
10	774638	C	A
10	774787	G	A
10	776611	G	A
10	790903	C	T
10	791168	A	G
10	791233	T	A
10	806377	C	G
10	806848	A	G
10	808085	A	G
10	808309	T	G
10	808343	G	A
10	808375	A	G
10	808751	T	G
10	841338	A	G
10	841544	T	C
10	841574	G	A
10	841586	T	G
10	841601	G	A
10	841874	T	C
10	842277	C	T
10	842310	G	A
10	842367	A	G
10	842701	G	A
10	842888	A	C
10	844761	A	G
10	848543	T	C
10	848665	G	A
10	848688	A	G
10	848745	C	T
10	848772	A	G
10	848802	G	A
10	848988	T	A
10	849045	T	A
10	850281	C	T
10	877561	G	A
10	877932	C	T
10	878305	T	C
10	878503	T	C
10	888304	G	C
10	888327	G	A
10	888366	T	G
10	896408	G	T
10	906348	G	A
10	906709	A	G
10	913220	C	A
10	916429	A	G
10	917148	A	G
10	937049	A	C
10	971958	G	T
10	971982	C	T
10	995583	A	G
10	1007839	A	T
10	1008369	A	G
10	1009856	A	G
10	1009924	T	G
10	1010284	A	T
10	1010705	A	G
10	1010886	G	T
10	1011240	G	A
10	1011429	G	A
10	1011505	C	T
10	1011840	T	C
10	1012145	A	C
10	1018511	T	C
10	1032186	A	T
10	1032915	G	C
10	1034845	A	G
10	1034906	T	G
10	1035367	G	A
10	1036443	G	T
10	1036576	T	C
10	1036735	C	T
10	1036783	G	A
10	1036799	C	T
10	1036825	G	A
10	1084389	G	A
10	1084727	C	G
10	1085746	C	T
10	1085957	G	A
10	1086928	G	A
10	1087212	A	C
10	1087403	A	G
10	1087780	T	C
10	1093538	G	C
10	1093770	C	G
10	1093788	A	G
10	1094420	G	A
10	1104980	A	C
10	1105358	T	A
10	1105402	A	T
10	1108158	A	G
10	1125561	A	G
10	1126019	G	C
10	1126035	G	A
10	1128907	A	G
10	1129737	T	C
10	1130122	G	A
10	1130226	T	C
10	1134032	G	C
10	1139218	A	G
10	1139668	C	A
10	1139873	G	A
10	1140022	G	C
10	1142202	A	G
10	1142713	T	C
10	1155024	A	G
10	1162357	G	A
10	1162438	G	A
10	1162728	G	A
10	1163202	T	C
10	1165169	A	C
10	1165220	G	A
10	1165255	A	G
10	1174648	T	A
10	1175009	A	G
10	1175204	A	T
10	1175600	G	A
10	1175622	T	A
10	1177580	C	T
10	1177606	G	A
10	1177728	C	T
10	1178109	A	G
10	1178457	G	A
10	1178693	A	G
10	1179709	A	G
10	1181013	T	G
10	1182403	A	G
10	1182808	A	G
10	1187914	A	T
10	1192705	A	C
10	1192801	A	C
10	1193051	A	C
10	1193596	G	A
10	1194250	C	T
10	1194526	A	G
10	1194979	C	T
10	1195990	T	C
10	1197339	G	A
10	1199967	C	A
10	1200101	A	G
10	1201998	G	C
10	1206004	C	T
10	1206059	G	A
10	1207115	G	A
10	1207171	T	C
10	1207190	T	C
10	1210920	C	T
10	1215486	A	C
10	1222970	A	T
10	1223352	G	A
10	1224947	A	C
10	1226529	T	C
10	1227017	T	C
10	1228906	T	C
10	1230966	T	C
10	1235036	G	A
10	1235181	A	C
10	1236969	G	T
10	1237284	G	A
10	1238939	G	A
10	1239366	C	T
10	1240322	G	A
10	1241341	C	T
10	1241486	G	T
10	1244443	A	C
10	1244697	G	A
10	1244938	T	C
10	1245046	G	A
10	1245156	T	G
10	1357840	A	G
10	1358669	G	A
10	1358692	C	T
10	1359040	T	A
10	1359433	G	A
10	1359456	G	C
10	1359611	C	T
10	1360017	A	T
10	1360069	A	G
10	1360114	G	A
10	1360285	G	A
10	1360328	G	C
10	1361034	C	T
10	1363710	A	G
10	1384924	C	T
10	1392484	T	C
10	1394958	A	G
10	1396307	T	C
10	1420514	G	A
10	1420736	T	C
10	1421974	A	G
10	1422474	C	T
10	1423437	A	G
10	1424598	A	G
10	1425096	C	T
10	1428137	T	C
10	1429890	G	A
10	1430923	G	T
10	1434565	T	C
10	1434936	A	G
10	1435000	C	T
10	1439568	A	G
10	1442886	G	A
10	1447207	C	T
10	1449246	T	A
10	1451594	C	T
10	1451616	T	G
10	1465095	G	A
10	1465126	A	C
10	1470950	A	C
10	1470962	T	G
10	1471424	A	C
10	1471464	A	G
10	1471502	A	G
10	1471716	T	A
10	1472038	G	A
10	1472078	A	T
10	1472119	C	A
10	1473346	T	G
10	1475681	G	T
10	1475827	C	T
10	1475848	T	A
10	1476002	C	T
10	1476028	A	C
10	1476212	A	G
10	1528592	C	T
10	1528651	A	G
10	1528677	T	G
10	1528845	A	G
10	1531166	T	A
10	1531240	G	C
10	1531262	G	T
10	1531292	A	T
10	1531659	T	C
10	1531848	T	C
10	1531932	C	T
10	1534726	G	C
10	1534751	C	A
10	1541092	G	C
10	1541305	G	A
10	1542741	G	C
10	1542949	T	C
10	1543116	C	T
10	1543140	G	A
10	1543533	A	G
10	1557869	C	T
10	1562619	A	G
10	1562850	C	T
10	1563808	G	C
10	1563860	C	T
10	1563923	C	T
10	1563938	C	T
10	1564017	C	T
10	1564350	T	C
10	1564374	C	T
10	1622786	A	G
10	1622807	A	G
10	1623887	G	A
10	1632108	C	T
10	1632315	G	A
10	1632400	A	G
10	1632440	T	A
10	1632669	C	T
10	1633857	G	A
10	1633905	C	G
10	1656913	A	G
10	1657481	A	G
10	1657557	T	C
10	1657827	T	C
10	1658204	C	A
10	1658263	G	A
10	1658285	A	C
10	1658533	C	T
10	1658592	T	C
10	1661470	T	C
10	1664469	T	A
10	1680651	A	T
10	1683023	A	G
10	1683329	C	G
10	1683438	C	T
10	1683712	T	C
10	1688605	C	T
10	1688648	T	C
10	1689800	G	C
10	1695398	A	G
10	1695463	T	C
10	1695613	T	A
10	1695631	C	A
10	1695680	G	T
10	1696066	A	T
10	1696085	T	C
10	1696096	T	C
10	1700796	G	A
10	1704383	A	G
10	1704729	T	C
10	1709141	A	T
10	1711455	G	A
10	1711480	A	G
10	1711562	T	A
10	1711894	A	G
10	1715851	T	C
10	1716194	T	G
10	1727803	T	C
10	1729266	A	G
10	1732533	C	A
10	1736914	C	T
10	1737222	A	G
10	1737416	C	T
10	1737465	G	T
10	1737861	G	T
10	1738049	A	G
10	1738266	T	C
10	1738574	G	T
10	1744051	G	C
10	1744100	G	A
10	1744697	G	A
10	1744760	G	A
10	1746365	A	G
10	1755781	A	G
10	1756957	C	G
10	1757112	C	T
10	1757326	A	G
10	1765134	G	A
10	1765301	T	C
10	1765504	T	A
10	1765555	T	C
10	1771377	A	G
10	1771419	G	A
10	1771703	C	T
10	1791025	A	G
10	1793724	C	A
10	1800365	A	T
10	1812856	A	G
10	1813085	C	A
10	1817654	G	A
10	1821354	T	A
10	1827026	A	G
10	1827043	G	A
10	1831526	C	T
10	1831583	A	C
10	1831856	C	T
10	1831878	C	T
10	1835248	T	A
10	1846458	T	C
10	1847814	G	A
10	1847844	A	G
10	1848755	A	G
10	1854768	T	C
10	1854811	T	C
10	1855118	G	C
10	1855447	T	G
10	1855480	C	T
10	1855516	C	T
10	1855728	T	C
10	1856113	T	C
10	1856377	C	T
10	1856412	G	A
10	1856711	T	C
10	1857115	T	C
10	1857297	C	T
10	1859825	G	T
10	1861221	G	A
10	1861488	G	T
10	1861926	T	G
10	1862128	T	C
10	1862465	T	G
10	1862563	C	T
10	1862777	T	C
10	1863151	A	G
10	1863215	C	G
10	1864993	A	G
10	1865197	C	T
10	1865215	G	A
10	1865347	A	G
10	1865389	A	G
10	1865817	A	T
10	1869239	T	C
10	1869370	G	A
10	1869624	T	C
10	1869698	G	A
10	1870377	A	G
10	1870393	T	C
10	1871128	A	T
10	1871527	T	A
10	1871811	C	G
10	1872586	A	C
10	1872886	T	C
10	1873256	A	C
10	1873277	A	T
10	1875395	G	A
10	1875418	T	G
10	2055332	C	T
10	2055377	G	A
10	2055619	T	C
10	2055759	A	G
10	2057922	A	G
10	2057954	T	C
10	2058562	A	T
10	2058585	A	T
10	2062726	A	G
10	2063407	C	T
10	2063447	A	G
10	2063570	C	G
10	2083599	C	G
10	2088621	A	T
10	2089471	T	A
10	2089613	A	C
10	2096580	G	A
10	2096618	C	A
10	2096629	C	T
10	2097171	T	A
10	2097202	T	A
10	2097879	T	G
10	2098194	G	A
10	2098243	C	T
10	2098457	G	A
10	2099174	A	C
10	2099386	C	T
10	2099582	A	G
10	2099672	C	T
10	2099848	G	A
10	2100013	C	T
10	2100195	G	A
10	2100587	A	G
10	2100615	G	A
10	2102016	T	A
10	2106577	C	G
10	2106615	C	T
10	2107824	C	A
10	2107957	A	G
10	2108014	C	T
10	2108034	G	T
10	2108217	T	C
10	2108257	G	A
10	2108684	G	A
10	2108794	G	A
10	2109086	A	G
10	2109103	A	G
10	2110550	C	T
10	2123324	T	C
10	2130431	A	G
10	2130460	T	G
10	2138755	G	A
10	2139983	T	C
10	2140054	A	G
10	2141574	C	T
10	2141959	A	C
10	2143932	A	G
10	2143979	A	G
10	2143996	T	A
10	2144880	A	G
10	2147490	C	G
10	2147773	T	A
10	2147991	A	T
10	2148058	A	G
10	2148854	A	G
10	2151291	T	C
10	2151626	C	A
10	2152056	G	C
10	2155438	A	T
10	2155464	C	T
10	2155678	A	C
10	2155826	A	C
10	2155885	G	A
10	2156135	A	G
10	2156152	G	A
10	2156211	C	T
10	2156481	G	T
10	2156530	T	A
10	2158492	T	A
10	2158777	G	C
10	2158857	A	G
10	2159842	T	A
10	2160157	A	C
10	2161379	C	T
10	2161397	G	C
10	2161671	T	C
10	2162673	A	T
10	2163147	T	G
10	2164679	T	G
10	2166792	A	C
10	2167081	G	A
10	2167093	A	G
10	2167156	A	G
10	2167495	A	G
10	2167537	C	T
10	2168346	G	T
10	2168815	C	G
10	2170725	A	G
10	2179372	A	C
10	2179394	T	A
10	2180778	G	A
10	2182268	A	G
10	2182394	C	G
10	2186788	A	G
10	2187112	C	G
10	2187123	C	T
10	2187437	C	G
10	2187507	C	T
10	2187532	A	G
10	2187588	T	A
10	2187603	G	A
10	2187833	G	T
10	2188013	G	A
10	2188033	C	T
10	2188049	T	G
10	2191550	C	T
10	2193244	C	A
10	2193453	A	T
10	2193835	T	C
10	2195533	A	C
10	2198071	G	C
10	2198385	A	T
10	2198544	A	G
10	2198934	T	A
10	2201380	T	C
10	2202126	C	G
10	2202676	C	A
10	2202734	A	C
10	2202954	T	C
10	2203330	C	G
10	2203855	T	C
10	2241339	A	G
10	2261940	C	A
10	2262138	A	T
10	2262169	G	A
10	2290162	C	T
10	2299585	T	C
10	2299609	C	T
10	2301392	T	C
10	2302038	C	T
10	2302054	A	G
10	2302389	T	C
10	2302435	G	A
10	2302453	A	T
10	2302523	C	G
10	2302767	A	G
10	2306352	C	T
10	2315430	T	C
10	2315619	C	T
10	2315639	T	C
10	2315925	A	G
10	2321998	C	A
10	2322064	A	G
10	2322399	G	A
10	2322505	A	G
10	2330737	A	G
10	2335688	G	A
10	2335702	T	C
10	2336105	T	C
10	2336332	T	C
10	2336600	A	G
10	2336669	G	A
10	2336765	A	C
10	2336809	C	A
10	2337307	G	A
10	2338791	A	G
10	2338866	A	T
10	2338903	T	A
10	2338953	A	C
10	2342282	G	A
10	2342511	G	A
10	2342639	A	G
10	2344593	C	T
10	2344825	T	C
10	2350299	G	C
10	2350787	C	T
10	2353456	T	C
10	2362544	T	C
10	2362651	T	C
10	2362697	G	A
10	2362853	G	C
10	2363010	C	T
10	2363198	A	G
10	2363290	A	C
10	2363566	T	A
10	2366001	A	T
10	2366447	C	T
10	2366834	C	T
10	2367907	G	T
10	2375502	A	G
10	2375519	T	C
10	2375861	T	C
10	2376157	T	A
10	2378803	C	G
10	2378817	C	T
10	2387654	T	C
10	2387882	A	C
10	2388072	G	A
10	2388402	C	T
10	2392713	C	T
10	2393172	C	T
10	2394335	T	C
10	2395199	T	G
10	2395591	T	C
10	2401226	T	C
10	2427252	A	C
10	2428873	T	A
10	2428917	A	T
10	2428982	C	G
10	2429190	T	C
10	2429443	C	T
10	2429827	G	A
10	2432735	G	A
10	2433074	A	G
10	2433124	G	A
10	2433823	T	A
10	2434306	C	T
10	2436892	A	G
10	2436958	A	C
10	2437195	T	C
10	2437279	A	G
10	2437323	C	G
10	2437369	T	C
10	2437527	C	T
10	2437580	A	G
10	2437603	T	C
10	2437969	G	A
10	2439188	A	G
10	2439549	A	G
10	2439822	A	G
10	2439841	T	C
10	2439886	A	G
10	2443042	A	T
10	2446770	T	A
10	2447127	T	C
10	2458906	A	C
10	2458919	C	T
10	2460291	A	G
10	2460419	C	T
10	2478908	C	T
10	2480624	A	C
10	2480736	G	A
10	2481705	T	C
10	2487252	T	G
10	2487811	T	A
10	2489935	G	C
10	2502742	G	T
10	2510176	A	G
10	2552153	G	A
10	2555982	G	T
10	2559112	G	A
10	2559183	C	T
10	2560080	A	G
10	2562153	G	C
10	2569619	A	G
10	2570363	A	T
10	2570397	C	T
10	2570450	A	C
10	2570622	G	T
10	2570638	C	T
10	2570653	T	A
10	2570694	A	G
10	2570758	T	C
10	2571494	A	T
10	2571827	A	G
10	2572292	G	A
10	2572317	C	T
10	2574073	C	T
10	2588906	A	C
10	2589253	A	G
10	2589299	T	C
10	2589446	T	A
10	2589576	T	A
10	2589727	G	A
10	2589738	T	A
10	2595850	A	G
10	2611006	T	C
10	2663689	A	G
10	2663943	G	A
10	2664635	C	T
10	2666911	A	G
10	2666937	C	T
10	2668159	A	T
10	2668730	T	C
10	2669163	A	T
10	2669521	G	A
10	2674389	G	A
10	2682384	C	T
10	2682475	G	A
10	2682496	C	T
10	2716938	A	G
10	2730937	C	G
10	2731240	A	G
10	2731786	C	T
10	2732139	G	C
10	2732238	T	C
10	2732601	A	G
10	2733114	C	G
10	2736823	A	G
10	2739845	T	C
10	2740780	G	T
10	2740805	G	A
10	2745669	A	G
10	2746488	C	A
10	2746658	A	G
10	2787047	A	C
10	2787364	C	T
10	2787428	G	A
10	2787445	C	T
10	2787499	G	A
10	2787654	C	A
10	2787674	C	A
10	2787688	A	G
10	2787703	C	G
10	2787720	T	C
10	2798930	G	T
10	2800813	C	T
10	2801012	A	T
10	2801520	T	C
10	2801990	A	G
10	2811636	A	C
10	2811647	C	T
10	2811683	G	T
10	2811694	A	G
10	2822507	C	G
10	2822872	G	A
10	2823193	G	A
10	2826529	A	G
10	2827507	G	A
10	2832351	G	A
10	2832479	A	G
10	2833547	A	C
10	2834151	A	G
10	2834162	T	A
10	2834667	A	T
10	2839525	A	G
10	2841443	A	T
10	2841569	G	A
10	2842801	A	C
10	2844718	C	T
10	2850841	G	A
10	2854785	A	G
10	2859324	G	A
10	2859699	A	G
10	2859858	T	C
10	2862174	G	A
10	2862825	A	G
10	2863156	T	A
10	2870483	C	T
10	2870900	A	G
10	2870939	C	T
10	2870960	A	G
10	2871120	T	G
10	2871410	G	A
10	2871584	G	A
10	2871932	A	T
10	2871945	T	C
10	2885350	C	T
10	2885376	T	C
10	2885682	G	A
10	2885703	A	G
10	2885744	A	G
10	2886100	C	A
10	2886113	A	T
10	2887551	G	A
10	2887599	A	G
10	2887906	T	G
10	2888007	C	T
10	2888145	T	C
10	2888199	C	T
10	2888625	T	C
10	2904386	G	A
10	2905295	C	A
10	2905311	C	A
10	2925452	C	T
10	2925984	T	A
10	2926005	G	C
10	2926468	C	T
10	2927060	A	G
10	2928275	A	T
10	2928316	T	C
10	2928327	A	G
10	2929744	C	T
10	2930496	T	A
10	2930880	G	A
10	2944955	T	C
10	2957048	A	T
10	2980228	T	C
10	2981096	A	G
10	2995901	A	G
10	2995912	G	C
10	2997610	G	T
10	3016227	T	C
10	3017029	C	T
10	3027245	T	C
10	3044230	A	T
10	3044560	A	C
10	3047552	T	A
10	3047997	G	A
10	3048074	T	C
10	3048414	C	T
10	3048428	G	A
10	3048465	A	G
10	3048482	G	A
10	3048814	A	G
10	3049856	T	C
10	3049930	T	C
10	3050030	T	C
10	3050130	A	G
10	3050141	C	A
10	3050188	T	C
10	3050236	T	C
10	3050716	C	T
10	3050785	C	T
10	3050897	C	T
10	3051310	C	T
10	3051678	T	G
10	3051691	T	C
10	3051770	T	C
10	3051929	T	C
10	3052133	T	C
10	3053402	T	C
10	3058465	C	T
10	3065702	G	C
10	3065731	T	G
10	3070318	G	A
10	3071026	G	A
10	3071155	A	C
10	3071228	A	C
10	3071997	T	A
10	3072757	A	T
10	3074276	A	G
10	3074776	G	A
10	3074919	T	C
10	3079905	A	G
10	3079999	G	A
10	3080218	C	G
10	3080361	T	C
10	3080374	G	A
10	3080486	A	G
10	3080712	C	T
10	3080871	A	G
10	3081709	A	G
10	3081935	A	G
10	3081950	A	G
10	3082081	C	T
10	3083048	A	G
10	3084064	G	A
10	3096693	A	G
10	3096712	T	A
10	3096758	T	C
10	3096880	C	T
10	3096908	T	C
10	3097254	G	A
10	3117643	C	T
10	3119990	C	T
10	3122987	T	A
10	3124923	A	G
10	3130504	A	T
10	3132945	A	G
10	3134405	A	C
10	3141356	C	T
10	3141418	C	A
10	3141456	G	A
10	3141478	A	G
10	3141563	A	C
10	3141600	T	C
10	3141723	T	C
10	3141754	T	C
10	3149885	A	G
10	3150936	G	A
10	3150955	T	C
10	3151096	T	C
10	3151347	T	C
10	3151660	G	C
10	3173012	A	G
10	3173050	T	C
10	3186851	C	G
10	3186866	G	T
10	3186959	T	C
10	3186978	A	G
10	3357535	C	T
10	3358622	A	G
10	3359008	G	A
10	3359447	G	A
10	3359937	A	G
10	3393515	A	G
10	3393621	C	G
10	3393729	T	A
10	3393815	T	G
10	3400373	A	G
10	3409153	A	T
10	3409214	T	A
10	3420266	G	A
10	3431586	C	G
10	3433313	A	T
10	3433942	A	G
10	3434077	C	T
10	3438040	T	G
10	3442555	A	T
10	3466273	G	T
10	3466542	A	G
10	3469165	T	C
10	3474426	A	G
10	3474842	G	T
10	3474880	T	C
10	3474926	T	C
10	3475202	T	A
10	3475218	G	C
10	3475272	C	T
10	3475307	G	C
10	3475372	C	T
10	3476632	C	T
10	3477122	T	C
10	3477437	G	A
10	3477637	T	C
10	3477788	G	A
10	3491099	A	G
10	3491456	C	T
10	3498283	C	A
10	3498642	T	A
10	3498708	G	T
10	3498775	G	A
10	3499068	A	C
10	3499102	C	A
10	3499784	T	C
10	3503267	C	G
10	3503339	G	A
10	3504049	G	A
10	3508509	G	A
10	3509982	A	G
10	3510010	G	T
10	3510647	T	A
10	3510809	G	C
10	3510976	T	C
10	3512243	T	C
10	3512288	T	C
10	3513090	G	C
10	3513743	A	G
10	3517371	C	T
10	3517435	C	T
10	3517752	A	T
10	3517906	A	T
10	3519917	A	G
10	3520737	A	G
10	3521698	T	G
10	3522031	G	T
10	3522203	T	G
10	3522576	A	G
10	3522646	G	T
10	3537452	T	C
10	3549034	A	G
10	3549503	A	T
10	3552552	A	T
10	3552680	T	C
10	3553532	G	A
10	3578962	G	C
10	3579909	T	C
10	3579965	A	G
10	3580327	T	C
10	3580370	A	G
10	3580590	A	G
10	3581654	A	G
10	3581793	G	A
10	3582372	C	T
10	3582511	C	T
10	3582522	A	G
10	3582534	A	G
10	3583118	A	G
10	3588116	A	G
10	3588201	A	G
10	3588286	A	C
10	3588485	C	T
10	3588514	G	T
10	3588568	T	C
10	3588612	T	C
10	3594333	A	G
10	3594484	A	G
10	3594611	T	C
10	3594654	T	C
10	3595988	C	G
10	3596045	T	C
10	3596188	A	G
10	3596887	T	C
10	3596904	A	G
10	3596995	A	G
10	3597303	G	A
10	3597348	A	G
10	3597481	A	G
10	3597705	A	G
10	3598295	T	C
10	3598381	A	G
10	3599595	T	C
10	3599708	T	C
10	3600047	A	C
10	3600139	G	T
10	3601023	A	G
10	3601358	A	G
10	3601416	C	T
10	3601482	T	G
10	3601769	C	A
10	3601815	A	G
10	3602162	T	C
10	3602330	G	A
10	3602595	T	C
10	3608979	A	G
10	3610670	A	G
10	3618890	C	G
10	3625499	T	C
10	3625520	C	T
10	3627497	A	G
10	3628987	T	C
10	3629823	A	T
10	3629850	T	C
10	3629875	A	G
10	3631623	A	G
10	3631651	C	T
10	3631833	T	C
10	3636502	C	T
10	3647125	A	C
10	3647417	G	A
10	3647448	T	C
10	3648609	G	A
10	3649204	A	G
10	3649229	C	T
10	3649805	T	C
10	3654219	A	G
10	3654413	A	T
10	3654664	C	T
10	3655126	A	T
10	3657826	A	G
10	3657953	A	G
10	3663342	C	T
10	3663709	T	C
10	3663741	A	G
10	3663776	C	T
10	3664330	C	T
10	3669681	C	T
10	3670242	A	T
10	3671099	G	C
10	3672319	G	A
10	3674715	G	T
10	3675174	T	C
10	3675251	A	G
10	3677811	A	G
10	3678119	C	G
10	3678516	T	A
10	3679228	A	G
10	3695760	C	T
10	3697760	C	T
10	3698024	G	A
10	3699158	G	A
10	3787350	T	C
10	3787768	A	G
10	3787784	T	C
10	3791559	C	T
10	3791602	A	G
10	3793933	G	T
10	3795101	G	A
10	3800864	C	T
10	3801512	G	A
10	3801905	A	G
10	3802164	A	T
10	3804124	C	G
10	3806812	A	G
10	3810375	T	C
10	3812961	T	C
10	3823740	C	T
10	3825123	A	G
10	3825141	G	A
10	3828917	T	A
10	3829082	T	G
10	3831253	C	T
10	3832036	C	T
10	3833048	A	T
10	3834133	G	A
10	3834763	A	T
10	3836216	A	C
10	3837209	T	C
10	3840092	T	C
10	3849264	A	T
10	3941072	G	T
10	3941104	A	G
10	3947125	C	T
10	3959473	G	A
10	3961620	C	T
10	3966082	A	G
10	3966673	C	T
10	3969033	C	G
10	3969073	T	G
10	3975143	T	A
10	3978031	T	C
10	3978355	A	G
10	3978434	A	T
10	3981212	C	T
10	3981231	T	C
10	3981671	C	T
10	3981913	T	C
10	3981956	C	T
10	3989297	T	C
10	3990276	T	C
10	3990575	G	A
10	3996521	A	G
10	3996711	G	A
10	3996815	A	G
10	4001700	T	A
10	4004142	C	T
10	4004528	C	T
10	4006406	C	A
10	4009761	G	A
10	4011567	T	C
10	4017581	C	A
10	4018643	C	A
10	4018829	G	A
10	4018974	G	T
10	4019040	C	T
10	4021987	A	C
10	4023221	A	T
10	4024516	G	A
10	4026929	A	G
10	4027035	G	T
10	4029619	G	A
10	4031855	T	G
10	4031869	T	A
10	4032256	T	C
10	4032608	T	A
10	4033094	A	G
10	4033356	G	T
10	4034157	G	A
10	4034200	T	C
10	4035614	T	C
10	4036359	T	C
10	4036853	G	C
10	4051523	T	C
10	4051678	A	G
10	4075709	G	C
10	4075961	G	A
10	4076041	C	T
10	4076111	A	G
10	4076126	G	A
10	4076198	C	T
10	4076384	G	A
10	4076495	T	C
10	4076510	G	A
10	4077668	A	C
10	4079860	A	C
10	4080534	A	G
10	4228185	C	T
10	4230781	T	C
10	4230801	C	T
10	4231481	C	T
10	4231924	A	G
10	4231954	C	T
10	4232693	G	A
10	4233124	C	T
10	4233166	G	A
10	4233273	A	C
10	4233295	G	T
10	4233713	C	T
10	4233747	A	G
10	4234182	T	C
10	4234259	A	G
10	4235798	A	G
10	4235810	C	T
10	4236249	A	G
10	4236336	A	G
10	4236370	T	C
10	4237960	A	G
10	4238028	G	T
10	4238395	A	G
10	4238422	A	G
10	4238436	T	C
10	4239119	C	T
10	4239138	A	G
10	4240295	A	C
10	4240510	C	G
10	4240626	T	C
10	4241435	C	T
10	4241515	A	G
10	4242824	G	A
10	4242864	G	A
10	4253380	T	A
10	4253806	G	A
10	4253867	T	C
10	4254293	C	T
10	4255091	A	G
10	4256454	G	A
10	4256839	G	C
10	4257454	G	A
10	4263692	T	C
10	4264151	C	A
10	4271893	T	A
10	4272131	T	C
10	4272232	T	C
10	4272900	A	C
10	4272918	G	A
10	4274273	T	C
10	4276239	T	A
10	4277272	T	C
10	4283252	A	G
10	4291456	A	T
10	4295291	A	G
10	4295465	T	C
10	4314235	A	G
10	4332529	T	A
10	4332771	A	G
10	4333342	A	G
10	4333689	T	A
10	4334034	G	A
10	4334049	C	T
10	4334067	A	G
10	4337583	C	T
10	4341442	C	T
10	4345406	C	T
10	4345473	T	G
10	4348477	T	C
10	4348726	A	T
10	4348878	T	C
10	4348915	C	T
10	4349444	A	C
10	4350506	A	G
10	4433384	A	G
10	4448190	G	A
10	4449157	G	A
10	4450306	C	A
10	4468690	C	T
10	4475972	T	C
10	4481303	T	C
10	4481331	C	T
10	4481352	A	G
10	4481637	T	C
10	4481650	T	G
10	4481699	T	C
10	4481764	T	C
10	4481778	G	A
10	4482537	G	A
10	4482599	C	G
10	4489112	T	G
10	4489368	C	T
10	4489389	A	G
10	4499102	T	A
10	4505957	A	G
10	4505970	G	T
10	4506362	G	A
10	4506463	A	G
10	4506477	T	C
10	4511637	C	A
10	4512882	A	G
10	4513217	C	T
10	4513406	A	T
10	4516939	A	G
10	4517073	T	C
10	4520513	A	G
10	4520528	T	G
10	4520560	G	T
10	4520610	T	C
10	4520651	T	C
10	4520739	C	A
10	4522310	T	G
10	4540032	G	T
10	4540343	G	A
10	4540796	T	C
10	4540820	T	C
10	4544539	T	C
10	4544635	C	G
10	4547759	T	C
10	4547877	A	G
10	4548876	C	G
10	4552242	G	A
10	4552348	G	A
10	4552516	G	A
10	4552907	C	T
10	4553398	A	T
10	4554220	C	A
10	4554636	T	C
10	4555007	T	C
10	4555092	T	C
10	4555105	A	G
10	4555146	G	C
10	4555200	C	T
10	4555293	T	G
10	4555322	T	G
10	4556365	A	C
10	4556376	G	A
10	4556497	T	C
10	4556600	T	C
10	4556705	A	C
10	4556721	T	C
10	4557108	C	T
10	4557366	A	G
10	4557404	C	G
10	4557426	A	G
10	4557523	T	G
10	4557626	T	C
10	4560432	C	G
10	4560475	C	G
10	4560545	T	C
10	4560910	T	A
10	4560933	A	G
10	4578395	G	A
10	4583736	T	C
10	4584802	A	G
10	4585105	G	A
10	4585747	A	G
10	4585980	C	T
10	4585997	C	T
10	4587369	A	G
10	4588397	A	C
10	4589061	G	T
10	4589242	A	G
10	4589303	A	C
10	4589358	G	A
10	4589619	G	A
10	4589742	A	G
10	4590509	G	A
10	4590568	T	C
10	4592782	A	T
10	4593060	T	C
10	4593832	T	C
10	4594496	A	G
10	4596377	A	G
10	4596643	T	C
10	4596666	A	G
10	4597800	G	A
10	4598059	A	G
10	4598128	T	C
10	4598388	C	T
10	4598979	G	A
10	4599238	T	C
10	4599278	A	G
10	4599298	T	C
10	4602705	A	G
10	4615492	T	C
10	4615523	G	A
10	4624138	G	A
10	4624553	T	C
10	4624995	T	C
10	4625095	G	A
10	4625144	G	C
10	4625177	C	T
10	4625622	T	C
10	4635373	G	A
10	4635565	A	G
10	4635598	G	A
10	4637113	G	C
10	4637260	T	A
10	4637466	C	T
10	4640239	A	G
10	4640425	G	C
10	4640644	T	C
10	4641005	T	G
10	4641065	G	A
10	4641306	C	T
10	4641903	G	A
10	4642381	T	A
10	4645588	C	T
10	4646465	T	C
10	4647129	G	A
10	4647493	T	C
10	4648269	T	A
10	4648492	T	C
10	4649478	T	C
10	4657267	C	T
10	4659218	G	T
10	4659488	G	A
10	4659598	T	G
10	4660235	A	G
10	4662351	A	G
10	4665093	A	G
10	4665188	G	C
10	4665323	T	C
10	4665660	A	G
10	4668748	T	C
10	4675341	C	A
10	4675667	T	C
10	4675768	A	C
10	4675786	C	T
10	4675848	C	A
10	4676027	A	G
10	4676076	A	G
10	4676328	A	G
10	4678149	A	G
10	4678560	A	G
10	4678629	A	G
10	4678640	T	G
10	4683154	G	C
10	4684178	T	C
10	4684231	A	G
10	4684353	G	C
10	4684715	A	C
10	4686391	T	C
10	4697793	T	C
10	4697838	G	C
10	4698021	G	A
10	4700043	A	G
10	4702161	G	A
10	4702552	G	T
10	4704569	T	C
10	4704775	T	C
10	4706384	G	A
10	4706676	A	G
10	4706737	C	T
10	4706757	C	G
10	4706999	T	G
10	4707635	A	G
10	4707901	C	T
10	4712066	G	A
10	4712636	A	G
10	4728475	C	T
10	4730390	G	A
10	4733107	T	G
10	4733833	T	G
10	4733868	G	A
10	4734236	A	G
10	4735124	T	C
10	4735386	T	C
10	4736954	T	C
10	4736981	T	C
10	4739462	A	G
10	4739495	G	A
10	4739798	A	G
10	4740952	G	A
10	4741307	T	C
10	4742172	T	C
10	4742388	C	T
10	4746144	T	C
10	4747837	A	T
10	4748160	A	G
10	4748244	A	G
10	4750364	A	T
10	4750391	C	G
10	4750410	A	G
10	4752154	C	T
10	4752266	A	G
10	4752681	A	G
10	4752949	T	A
10	4753099	C	A
10	4754196	T	G
10	4754613	A	T
10	4755140	T	G
10	4756810	T	G
10	4756940	A	G
10	4778086	C	T
10	4778145	A	G
10	4778176	C	T
10	4778373	T	C
10	4778393	T	C
10	4778748	T	C
10	4778764	G	A
10	4782146	A	G
10	4782544	T	C
10	4787992	G	A
10	4788270	A	G
10	4788664	A	G
10	4789703	C	G
10	4790073	T	C
10	4790199	T	C
10	4794497	T	C
10	4794612	T	G
10	4802337	C	A
10	4802367	T	C
10	4802383	T	C
10	4803170	A	G
10	4803578	C	T
10	4832709	C	G
10	4836794	A	G
10	4837041	G	A
10	4839235	G	T
10	4844064	T	C
10	4844532	C	T
10	4844874	C	T
10	4844993	T	C
10	4855967	C	T
10	4856315	G	A
10	4856419	A	G
10	4860454	G	A
10	4860465	T	C
10	4860948	A	G
10	4873687	T	A
10	4875188	T	C
10	4875428	T	A
10	4875728	C	T
10	4877106	G	C
10	4877334	C	T
10	4878018	C	T
10	4879529	A	G
10	4883515	T	C
10	4883578	G	A
10	4883591	C	T
10	4893175	C	G
10	4911882	A	T
10	4912298	T	C
10	4913840	T	C
10	4913854	C	A
10	4914566	T	C
10	4914965	T	G
10	4915373	G	A
10	4917978	A	G
10	4918007	C	G
10	4919414	C	G
10	4919435	G	C
10	4924191	T	C
10	4929103	T	C
10	4929583	A	C
10	4936384	G	A
10	4936431	C	T
10	4936446	C	T
10	4937023	C	G
10	4937070	A	G
10	4937425	G	A
10	4937712	C	T
10	4946985	G	A
10	4947063	A	G
10	4947112	G	A
10	4947139	C	T
10	4948190	T	C
10	5041090	A	G
10	5276749	C	G
10	5277307	C	G
10	5277677	C	A
10	5284057	A	T
10	5290040	G	A
10	5291851	G	A
10	5292050	T	G
10	5298241	C	T
10	5302110	C	T
10	5302745	C	G
10	5303150	A	G
10	5303447	C	G
10	5303478	A	G
10	5303522	A	G
10	5303683	T	C
10	5303740	G	C
10	5304777	A	G
10	5304828	A	G
10	5304879	T	C
10	5305150	C	T
10	5305255	G	A
10	5305295	T	C
10	5305334	A	T
10	5305369	A	G
10	5305673	A	G
10	5306237	C	T
10	5308501	G	A
10	5308515	A	G
10	5308910	G	A
10	5309088	G	A
10	5310755	T	C
10	5315498	A	G
10	5315513	T	C
10	5315580	A	C
10	5315609	A	G
10	5315704	C	T
10	5318393	G	A
10	5324041	G	A
10	5329913	G	T
10	5333648	C	T
10	5333836	A	G
10	5334765	G	A
10	5336629	G	T
10	5336652	G	A
10	5336686	C	A
10	5337878	T	C
10	5338230	T	A
10	5338562	T	G
10	5338951	T	C
10	5340275	A	G
10	5343975	G	A
10	5345011	C	G
10	5346231	G	T
10	5346570	C	T
10	5358189	A	C
10	5358673	A	G
10	5362830	A	G
10	5363982	A	C
10	5364594	G	A
10	5364702	A	G
10	5369551	C	T
10	5370745	C	T
10	5371125	A	G
10	5374018	G	T
10	5374928	T	C
10	5384058	T	C
10	5384081	A	T
10	5384116	T	C
10	5384454	T	A
10	5384891	G	C
10	5385210	G	A
10	5385700	G	A
10	5387220	C	T
10	5387289	G	A
10	5387364	T	A
10	5391325	T	C
10	5414610	T	C
10	5415452	T	C
10	5416333	A	T
10	5416506	G	A
10	5416789	A	G
10	5429380	C	T
10	5429775	G	C
10	5430614	T	C
10	5431109	T	G
10	5432237	C	T
10	5432373	C	T
10	5433704	A	G
10	5434939	T	G
10	5436613	C	T
10	5437461	G	T
10	5437652	C	G
10	5437701	C	T
10	5438729	C	A
10	5439502	G	A
10	5439575	A	G
10	5441451	T	G
10	5442099	A	G
10	5453230	A	C
10	5453910	G	A
10	5454217	A	G
10	5459910	A	T
10	5460185	G	A
10	5467266	A	T
10	5467424	T	A
10	5502526	T	C
10	5578684	A	T
10	5580009	A	G
10	5582531	T	C
10	5584998	G	A
10	5587680	T	C
10	5590376	A	G
10	5590757	G	A
10	5595603	A	C
10	5597377	T	G
10	5598854	T	C
10	5598947	C	T
10	5599782	T	C
10	5601524	A	G
10	5601643	A	C
10	5602198	C	T
10	5603316	A	T
10	5604272	T	C
10	5606635	G	T
10	5612461	A	G
10	5621222	T	C
10	5624929	G	A
10	5624960	G	A
10	5625103	T	C
10	5625144	G	A
10	5625245	T	C
10	5625348	C	A
10	5625684	G	A
10	5625825	A	G
10	5628235	G	A
10	5628691	A	G
10	5629113	C	T
10	5630190	C	G
10	5633619	A	G
10	5633895	T	C
10	5634358	T	A
10	5635233	T	G
10	5636964	A	G
10	5638448	G	A
10	5638773	T	A
10	5638884	G	A
10	5639672	A	T
10	5640444	G	A
10	5642386	G	T
10	5643197	T	C
10	5643585	C	A
10	5655284	T	C
10	5655663	T	C
10	5659409	G	T
10	5659424	C	T
10	5659753	T	C
10	5662034	G	A
10	5665462	T	C
10	5665493	A	G
10	5666525	G	A
10	5670504	T	G
10	5671305	A	G
10	5673018	G	A
10	5674558	G	T
10	5674814	A	G
10	5675218	A	G
10	5675487	C	T
10	5675523	T	C
10	5675561	T	C
10	5676047	C	A
10	5676128	A	C
10	5676503	C	T
10	5679639	C	T
10	5683556	T	C
10	5683887	C	T
10	5684420	T	C
10	5684603	G	T
10	5684902	T	C
10	5684921	C	T
10	5686088	A	G
10	5686397	G	A
10	5686435	T	C
10	5686568	A	C
10	5686943	A	G
10	5686955	G	C
10	5687445	G	A
10	5687476	T	C
10	5688646	G	A
10	5688779	T	C
10	5688894	G	A
10	5689060	G	A
10	5689322	T	C
10	5690508	C	T
10	5691064	C	T
10	5694911	C	T
10	5696821	C	T
10	5696875	C	A
10	5697040	G	C
10	5715635	A	G
10	5715675	T	C
10	5733633	C	T
10	5733692	T	G
10	5733872	T	C
10	5733915	A	C
10	5734069	G	T
10	5734346	T	C
10	5766017	C	A
10	5766071	A	G
10	5766216	A	G
10	5766227	G	A
[truncated: 9,123 more rows]

[truncated: 2 more sheets: Chr.11, Chr.12]
