# Supplementary material for: Genomic structure analysis of a set of Oryza nivara introgression lines and identification of yield-associated QTLs using whole-genome resequencing
Source: Sci Rep. 2016 Jun 2;6:27425. doi: 10.1038/srep27425 (PMC4890301; doi:10.1038/srep27425)
Supplement: Supplementary Dataset 2 [file srep27425-s3.xls]

## Sheet: Sheet1
Supplementary Dataset 2. SNPs with high impact predicted by SnpEff.
Chrom.	Location	W2014	93-11	Type	Gene_id
1	194524	G	T	STOP_GAINED	LOC_Os01g01380
1	690883	A	G	STOP_GAINED	LOC_Os01g02250
1	1318081	C	A	SPLICE_SITE_DONOR	LOC_Os01g03260
1	2362808	G	T	STOP_GAINED	LOC_Os01g05020
1	2635106	T	G	SPLICE_SITE_DONOR	LOC_Os01g05530
1	3684309	C	A	SPLICE_SITE_DONOR	LOC_Os01g07660
1	3692222	G	A	SPLICE_SITE_DONOR	LOC_Os01g07670
1	5677529	T	C	SPLICE_SITE_DONOR	LOC_Os01g10630
1	5964583	C	T	STOP_GAINED	LOC_Os01g11140
1	7017730	T	C	STOP_GAINED	LOC_Os01g12700
1	8093816	A	T	STOP_GAINED	LOC_Os01g14450
1	9099381	T	C	STOP_LOST	LOC_Os01g16124
1	9818945	G	C	SPLICE_SITE_ACCEPTOR	LOC_Os01g17070
1	11722508	C	T	SPLICE_SITE_DONOR	LOC_Os01g20990
1	11723428	C	T	STOP_GAINED	LOC_Os01g20990
1	11855746	G	A	SPLICE_SITE_ACCEPTOR	LOC_Os01g21240
1	11930457	A	G	STOP_GAINED	LOC_Os01g21350
1	12778729	G	A	STOP_GAINED	LOC_Os01g22730
1	13885742	G	A	START_LOST	LOC_Os01g24670
1	16048474	A	T	SPLICE_SITE_DONOR	LOC_Os01g28680
1	16144860	C	T	STOP_GAINED	LOC_Os01g28820
1	16192895	T	A	STOP_GAINED	LOC_Os01g28894
1	16239846	T	G	STOP_GAINED	LOC_Os01g29000
1	16260298	T	C	STOP_GAINED	LOC_Os01g29050
1	16408054	A	G	STOP_GAINED	LOC_Os01g29270
1	16690375	C	T	SPLICE_SITE_ACCEPTOR	LOC_Os01g29790
1	16728511	C	T	STOP_GAINED	LOC_Os01g29850
1	17028908	A	G	STOP_GAINED	LOC_Os01g31130
1	17041066	G	A	STOP_GAINED	LOC_Os01g31160
1	17080984	T	A	SPLICE_SITE_DONOR	LOC_Os01g31230
1	17152243	T	G	STOP_GAINED	LOC_Os01g31360
1	17551959	G	A	STOP_GAINED	LOC_Os01g32070
1	17883407	T	C	SPLICE_SITE_ACCEPTOR	LOC_Os01g32610
1	17887617	A	G	STOP_GAINED	LOC_Os01g32630
1	17890200	G	A	STOP_GAINED	LOC_Os01g32630
1	18379137	A	G	STOP_GAINED	LOC_Os01g33380
1	18413470	T	C	STOP_GAINED	LOC_Os01g33440
1	18892772	T	C	STOP_GAINED	LOC_Os01g34270
1	19153733	C	T	STOP_GAINED	LOC_Os01g34720
1	19161356	G	A	SPLICE_SITE_ACCEPTOR	LOC_Os01g34730
1	19590016	C	T	STOP_GAINED	LOC_Os01g35410
1	19590502	A	C	STOP_GAINED	LOC_Os01g35410
1	20042227	T	G	STOP_GAINED	LOC_Os01g36229
1	20277553	A	G	STOP_GAINED	LOC_Os01g36530
1	20555106	T	C	SPLICE_SITE_ACCEPTOR	LOC_Os01g36900
1	20653317	G	A	STOP_GAINED	LOC_Os01g37020
1	21042013	G	A	STOP_GAINED	LOC_Os01g37600
1	21072265	T	A	STOP_GAINED	LOC_Os01g37690
1	21876577	T	G	STOP_GAINED	LOC_Os01g38940
1	22210851	T	A	STOP_GAINED	LOC_Os01g39420
1	22316862	A	G	STOP_GAINED	LOC_Os01g39570
1	22401609	A	G	STOP_GAINED	LOC_Os01g39720
1	22559123	T	C	STOP_LOST	LOC_Os01g40000
1	22645944	C	T	STOP_GAINED	LOC_Os01g40150
1	22648809	C	T	SPLICE_SITE_DONOR	LOC_Os01g40150
1	23268604	A	G	STOP_GAINED	LOC_Os01g41090
1	25343826	A	G	SPLICE_SITE_ACCEPTOR	LOC_Os01g44200
1	25427512	T	C	STOP_GAINED	LOC_Os01g44320
1	26065276	G	A	STOP_GAINED	LOC_Os01g45880
1	26393335	T	C	SPLICE_SITE_DONOR	LOC_Os01g46380
1	27738297	T	G	STOP_GAINED	LOC_Os01g48390
1	27876481	A	C	STOP_GAINED	LOC_Os01g48620
1	28062450	G	A	SPLICE_SITE_DONOR	LOC_Os01g48910
1	28736795	A	G	STOP_GAINED	LOC_Os01g50020
1	28744111	C	T	SPLICE_SITE_DONOR	LOC_Os01g50030
1	28744111	C	T	SPLICE_SITE_DONOR	LOC_Os01g50032
1	30133474	T	A	STOP_LOST	LOC_Os01g52450
1	30755578	G	A	SPLICE_SITE_ACCEPTOR	LOC_Os01g53560
1	30836380	T	C	STOP_GAINED	LOC_Os01g53670
1	31221448	C	T	SPLICE_SITE_ACCEPTOR	LOC_Os01g54270
1	31537856	C	T	STOP_GAINED	LOC_Os01g54830
1	31538566	A	G	STOP_GAINED	LOC_Os01g54830
1	31673304	A	G	STOP_GAINED	LOC_Os01g55090
1	33027307	C	T	STOP_GAINED	LOC_Os01g57140
1	33369552	T	G	STOP_LOST	LOC_Os01g57720
1	33944832	T	C	SPLICE_SITE_DONOR	LOC_Os01g58720
1	34233987	A	G	STOP_GAINED	LOC_Os01g59230
1	34971084	G	A	START_LOST	LOC_Os01g60480
1	34972435	T	C	STOP_GAINED	LOC_Os01g60480
1	34973510	A	C	STOP_GAINED	LOC_Os01g60480
1	34973589	T	C	STOP_GAINED	LOC_Os01g60480
1	34974180	T	C	STOP_GAINED	LOC_Os01g60480
1	34975342	A	C	STOP_GAINED	LOC_Os01g60480
1	36405896	A	T	STOP_GAINED	LOC_Os01g62860
1	36955891	A	G	SPLICE_SITE_DONOR	LOC_Os01g63710
1	36964564	T	A	SPLICE_SITE_ACCEPTOR	LOC_Os01g63730
1	37426108	C	T	STOP_GAINED	LOC_Os01g64500
1	38236177	C	T	SPLICE_SITE_ACCEPTOR	LOC_Os01g65850
1	38767777	G	T	STOP_GAINED	LOC_Os01g66750
1	39814038	T	A	STOP_GAINED	LOC_Os01g68510
1	40276261	G	A	STOP_GAINED	LOC_Os01g69279
1	40675241	G	A	STOP_LOST	LOC_Os01g70250
1	40756827	A	T	STOP_GAINED	LOC_Os01g70350
1	40880221	T	G	STOP_GAINED	LOC_Os01g70600
1	41367744	G	A	START_LOST	LOC_Os01g71390
1	42554085	T	G	STOP_GAINED	LOC_Os01g73430
2	204614	T	C	STOP_LOST	LOC_Os02g01355
2	1368632	T	C	STOP_LOST	LOC_Os02g03370
2	2162063	T	C	STOP_GAINED	LOC_Os02g04750
2	2466684	C	G	STOP_GAINED	LOC_Os02g05160
2	2488519	A	G	SPLICE_SITE_ACCEPTOR	LOC_Os02g05199
2	3927876	A	G	START_LOST	LOC_Os02g07580
2	4186188	A	G	STOP_GAINED	LOC_Os02g07990
2	4428510	T	C	STOP_GAINED	LOC_Os02g08340
2	5943969	A	G	START_LOST	LOC_Os02g11090
2	8447895	C	T	STOP_GAINED	LOC_Os02g15150
2	8448421	T	C	STOP_GAINED	LOC_Os02g15150
2	10215993	T	A	STOP_GAINED	LOC_Os02g17710
2	10434689	T	A	STOP_GAINED	LOC_Os02g17980
2	10596651	T	C	SPLICE_SITE_ACCEPTOR	LOC_Os02g18270
2	10801023	C	A	STOP_GAINED	LOC_Os02g18530
2	11255705	T	C	STOP_GAINED	LOC_Os02g19270
2	11265966	T	C	STOP_GAINED	LOC_Os02g19280
2	11547120	C	A	STOP_GAINED	LOC_Os02g19730
2	11617258	T	G	STOP_GAINED	LOC_Os02g19830
2	11620716	C	T	STOP_GAINED	LOC_Os02g19830
2	11991648	T	G	STOP_GAINED	LOC_Os02g20350
2	12101260	A	G	SPLICE_SITE_DONOR	LOC_Os02g20510
2	12144000	C	T	STOP_GAINED	LOC_Os02g20590
2	12162036	G	A	STOP_GAINED	LOC_Os02g20640
2	12481483	A	C	STOP_GAINED	LOC_Os02g21060
2	12575874	T	C	STOP_GAINED	LOC_Os02g21190
2	12907810	T	G	STOP_GAINED	LOC_Os02g21710
2	13237022	T	C	STOP_GAINED	LOC_Os02g22210
2	13237320	T	C	SPLICE_SITE_ACCEPTOR	LOC_Os02g22210
2	13237572	T	C	STOP_GAINED	LOC_Os02g22210
2	13267209	A	C	SPLICE_SITE_DONOR	LOC_Os02g22250
2	13324088	C	T	STOP_GAINED	LOC_Os02g22300
2	13328946	A	G	STOP_GAINED	LOC_Os02g22310
2	13573505	T	A	STOP_GAINED	LOC_Os02g22790
2	13957152	C	G	SPLICE_SITE_ACCEPTOR	LOC_Os02g24090
2	14085478	A	G	STOP_GAINED	LOC_Os02g24280
2	14325080	T	C	STOP_GAINED	LOC_Os02g24690
2	14345539	A	G	STOP_GAINED	LOC_Os02g24730
2	14378127	C	G	STOP_GAINED	LOC_Os02g24780
2	14435109	T	C	STOP_GAINED	LOC_Os02g24890
2	14634811	C	T	STOP_GAINED	LOC_Os02g25170
2	14649347	G	T	SPLICE_SITE_DONOR	LOC_Os02g25180
2	14665471	G	A	STOP_GAINED	LOC_Os02g25220
2	14667914	C	G	STOP_GAINED	LOC_Os02g25220
2	14711505	A	C	STOP_GAINED	LOC_Os02g25260
2	14762367	T	C	SPLICE_SITE_DONOR	LOC_Os02g25310
2	14774779	T	C	STOP_GAINED	LOC_Os02g25340
2	14892061	T	C	STOP_GAINED	LOC_Os02g25500
2	15053597	T	G	STOP_GAINED	LOC_Os02g25710
2	15067377	C	T	STOP_GAINED	LOC_Os02g25730
2	15217647	A	G	STOP_GAINED	LOC_Os02g25930
2	15293956	T	C	STOP_GAINED	LOC_Os02g26050
2	15347348	A	G	SPLICE_SITE_DONOR	LOC_Os02g26120
2	15375878	C	T	STOP_GAINED	LOC_Os02g26190
2	15410121	G	A	STOP_GAINED	LOC_Os02g26230
2	15410180	T	C	STOP_GAINED	LOC_Os02g26230
2	15530723	C	T	STOP_GAINED	LOC_Os02g26450
2	15627211	G	T	STOP_GAINED	LOC_Os02g26614
2	15987143	G	A	STOP_GAINED	LOC_Os02g27160
2	16324738	A	G	STOP_GAINED	LOC_Os02g27570
2	16415468	T	G	STOP_GAINED	LOC_Os02g27710
2	16420890	C	T	STOP_GAINED	LOC_Os02g27720
2	16421373	T	C	STOP_GAINED	LOC_Os02g27720
2	16498384	G	A	STOP_GAINED	LOC_Os02g27870
2	16960996	G	T	STOP_GAINED	LOC_Os02g28660
2	17213494	T	C	STOP_GAINED	LOC_Os02g29060
2	17355752	G	A	SPLICE_SITE_ACCEPTOR	LOC_Os02g29230
2	17356052	T	G	STOP_GAINED	LOC_Os02g29230
2	17444772	A	C	STOP_GAINED	LOC_Os02g29370
2	17591817	G	A	STOP_GAINED	LOC_Os02g29570
2	17974555	T	C	STOP_GAINED	LOC_Os02g30219
2	17984701	A	G	START_LOST	LOC_Os02g30250
2	18014632	A	G	STOP_GAINED	LOC_Os02g30290
2	18076589	A	C	STOP_GAINED	LOC_Os02g30350
2	18353457	G	T	SPLICE_SITE_DONOR	LOC_Os02g30800
2	18475070	G	A	SPLICE_SITE_ACCEPTOR	LOC_Os02g30930
2	18505899	A	T	STOP_GAINED	LOC_Os02g30974
2	18551572	G	T	SPLICE_SITE_ACCEPTOR	LOC_Os02g31040
2	19039569	T	G	STOP_GAINED	LOC_Os02g32230
2	19940528	A	G	STOP_GAINED	LOC_Os02g33530
2	19941060	G	A	STOP_GAINED	LOC_Os02g33530
2	19941111	A	G	STOP_GAINED	LOC_Os02g33530
2	20018448	C	T	SPLICE_SITE_DONOR	LOC_Os02g33620
2	20393114	T	C	STOP_GAINED	LOC_Os02g34090
2	20542381	A	G	STOP_GAINED	LOC_Os02g34330
2	22020949	T	G	STOP_GAINED	LOC_Os02g36460
2	22122482	C	T	STOP_GAINED	LOC_Os02g36640
2	22723060	G	A	STOP_GAINED	LOC_Os02g37654
2	22844335	A	G	SPLICE_SITE_DONOR	LOC_Os02g37840
2	23402943	A	G	STOP_GAINED	LOC_Os02g38710
2	23545239	G	T	SPLICE_SITE_DONOR	LOC_Os02g38970
2	24156448	T	C	START_LOST	LOC_Os02g39940
2	24492126	A	G	SPLICE_SITE_DONOR	LOC_Os02g40430
2	25221602	T	C	STOP_GAINED	LOC_Os02g41970
2	25491430	T	A	STOP_LOST	LOC_Os02g42370
2	26336232	A	T	STOP_GAINED	LOC_Os02g43640
2	26686145	T	A	SPLICE_SITE_ACCEPTOR	LOC_Os02g44124
2	26714293	C	T	SPLICE_SITE_DONOR	LOC_Os02g44136
2	26982493	G	A	STOP_GAINED	LOC_Os02g44540
2	27978341	T	A	SPLICE_SITE_DONOR	LOC_Os02g45910
2	27978430	G	T	STOP_GAINED	LOC_Os02g45910
2	28549298	A	T	SPLICE_SITE_ACCEPTOR	LOC_Os02g46750
2	29977972	A	G	SPLICE_SITE_DONOR	LOC_Os02g49030
2	30066520	A	G	STOP_GAINED	LOC_Os02g49170
2	31283423	G	A	START_LOST	LOC_Os02g51119
2	31821552	T	C	SPLICE_SITE_ACCEPTOR	LOC_Os02g51960
2	32243535	G	T	SPLICE_SITE_DONOR	LOC_Os02g52700
2	32717122	T	C	STOP_GAINED	LOC_Os02g53480
2	33315913	T	A	STOP_LOST	LOC_Os02g54340
2	33363580	C	A	STOP_GAINED	LOC_Os02g54480
2	34166338	G	A	STOP_GAINED	LOC_Os02g55800
2	34824327	A	G	STOP_GAINED	LOC_Os02g56820
2	35098135	T	A	STOP_GAINED	LOC_Os02g57290
2	35828241	A	T	STOP_GAINED	LOC_Os02g58620
3	113300	C	T	START_LOST	LOC_Os03g01160
3	576938	C	T	STOP_GAINED	LOC_Os03g01940
3	1564965	G	T	STOP_LOST	LOC_Os03g03570
3	2922708	T	C	STOP_GAINED	LOC_Os03g05820
3	3597804	C	T	SPLICE_SITE_ACCEPTOR	LOC_Os03g07050
3	3598884	G	T	STOP_GAINED	LOC_Os03g07050
3	3599015	A	G	STOP_GAINED	LOC_Os03g07050
3	3684921	T	G	STOP_GAINED	LOC_Os03g07200
3	5558611	A	G	SPLICE_SITE_DONOR	LOC_Os03g10830
3	5678961	G	A	SPLICE_SITE_DONOR	LOC_Os03g11040
3	6486027	T	A	STOP_GAINED	LOC_Os03g12310
3	6986658	G	T	STOP_GAINED	LOC_Os03g12940
3	7838202	C	T	STOP_GAINED	LOC_Os03g14410
3	10003351	A	G	STOP_GAINED	LOC_Os03g17970
3	10003408	A	C	SPLICE_SITE_ACCEPTOR	LOC_Os03g17970
3	10388981	A	T	STOP_LOST	LOC_Os03g18550
3	11298401	T	C	STOP_GAINED	LOC_Os03g20050
3	11376709	G	A	STOP_LOST	LOC_Os03g20140
3	11604461	A	C	STOP_GAINED	LOC_Os03g20490
3	11607458	C	T	STOP_GAINED	LOC_Os03g20490
3	11831745	A	G	STOP_GAINED	LOC_Os03g20890
3	11831838	G	A	STOP_GAINED	LOC_Os03g20890
3	11831851	C	G	STOP_GAINED	LOC_Os03g20890
3	11833245	T	C	STOP_GAINED	LOC_Os03g20890
3	14064338	A	G	STOP_GAINED	LOC_Os03g24680
3	14271570	C	T	STOP_GAINED	LOC_Os03g25000
3	15069153	A	G	STOP_GAINED	LOC_Os03g26350
3	15351960	A	G	STOP_GAINED	LOC_Os03g26890
3	15880248	A	G	STOP_GAINED	LOC_Os03g27700
3	16417524	A	C	STOP_GAINED	LOC_Os03g28950
3	16690014	G	A	STOP_GAINED	LOC_Os03g29330
3	16690522	T	C	SPLICE_SITE_ACCEPTOR	LOC_Os03g29330
3	16912816	G	A	STOP_GAINED	LOC_Os03g29660
3	17062679	T	C	STOP_GAINED	LOC_Os03g29940
3	17357473	C	T	SPLICE_SITE_DONOR	LOC_Os03g30440
3	17369898	G	A	STOP_GAINED	LOC_Os03g30450
3	17454940	G	A	STOP_LOST	LOC_Os03g30580
3	17487933	T	C	STOP_GAINED	LOC_Os03g30700
3	17605659	T	C	STOP_GAINED	LOC_Os03g30910
3	17666978	C	T	STOP_GAINED	LOC_Os03g31000
3	18068987	A	G	STOP_GAINED	LOC_Os03g31640
3	18219884	T	C	STOP_GAINED	LOC_Os03g31839
3	18221605	T	C	STOP_GAINED	LOC_Os03g31839
3	18259343	T	C	STOP_GAINED	LOC_Os03g31930
3	18286412	A	G	STOP_GAINED	LOC_Os03g31980
3	18575037	G	T	STOP_GAINED	LOC_Os03g32480
3	18967116	T	C	STOP_GAINED	LOC_Os03g33160
3	18988967	T	C	STOP_GAINED	LOC_Os03g33190
3	19104738	T	C	STOP_GAINED	LOC_Os03g33430
3	19140335	T	C	STOP_GAINED	LOC_Os03g33500
3	19213586	C	G	STOP_GAINED	LOC_Os03g33610
3	19296252	A	G	SPLICE_SITE_DONOR	LOC_Os03g33750
3	19631305	T	C	SPLICE_SITE_ACCEPTOR	LOC_Os03g35400
3	19735804	C	A	STOP_GAINED	LOC_Os03g35620
3	20130819	C	T	STOP_GAINED	LOC_Os03g36290
3	20512471	T	C	STOP_GAINED	LOC_Os03g37000
3	20957428	A	T	STOP_GAINED	LOC_Os03g37790
3	21768061	T	C	STOP_GAINED	LOC_Os03g39200
3	22349228	G	A	STOP_GAINED	LOC_Os03g40194
3	22423738	C	T	START_LOST	LOC_Os03g40320
3	22521181	A	G	STOP_GAINED	LOC_Os03g40510
3	23217224	T	C	STOP_GAINED	LOC_Os03g41800
3	23246991	C	T	STOP_GAINED	LOC_Os03g41860
3	23321040	C	T	STOP_GAINED	LOC_Os03g41970
3	23674236	T	A	SPLICE_SITE_ACCEPTOR	LOC_Os03g42540
3	23949060	A	G	STOP_GAINED	LOC_Os03g42950
3	25456145	C	T	STOP_GAINED	LOC_Os03g45110
3	26186566	T	A	STOP_GAINED	LOC_Os03g46290
3	26894777	T	C	SPLICE_SITE_DONOR	LOC_Os03g47560
3	27142260	T	C	SPLICE_SITE_ACCEPTOR	LOC_Os03g47810
3	27183793	A	G	STOP_GAINED	LOC_Os03g47840
3	28214622	A	G	STOP_GAINED	LOC_Os03g49540
3	31501916	T	A	STOP_GAINED	LOC_Os03g55370
3	32081109	T	C	SPLICE_SITE_DONOR	LOC_Os03g56270
3	32830714	A	T	SPLICE_SITE_ACCEPTOR	LOC_Os03g57580
3	33759296	T	C	START_LOST	LOC_Os03g59290
3	34098591	T	C	STOP_GAINED	LOC_Os03g59910
3	35834591	A	T	SPLICE_SITE_ACCEPTOR	LOC_Os03g63430
4	83155	A	G	STOP_GAINED	LOC_Os04g01124
4	305198	A	G	STOP_GAINED	LOC_Os04g01439
4	502662	C	T	STOP_GAINED	LOC_Os04g01790
4	1044029	T	C	STOP_GAINED	LOC_Os04g02720
4	1165781	T	C	STOP_GAINED	LOC_Os04g02920
4	5000582	A	G	SPLICE_SITE_DONOR	LOC_Os04g09380
4	5565321	G	C	STOP_GAINED	LOC_Os04g10300
4	5837927	C	G	STOP_GAINED	LOC_Os04g10740
4	5838319	T	C	STOP_GAINED	LOC_Os04g10740
4	5975016	T	A	STOP_GAINED	LOC_Os04g10990
4	6047475	C	G	STOP_LOST	LOC_Os04g11110
4	6141493	T	C	STOP_GAINED	LOC_Os04g11240
4	6169497	A	G	STOP_GAINED	LOC_Os04g11300
4	6409154	G	A	STOP_GAINED	LOC_Os04g11680
4	7174119	T	A	STOP_GAINED	LOC_Os04g13000
4	7540143	G	A	STOP_GAINED	LOC_Os04g13520
4	7540356	G	A	STOP_GAINED	LOC_Os04g13520
4	8553020	T	C	STOP_GAINED	LOC_Os04g15730
4	8714910	A	G	STOP_GAINED	LOC_Os04g16080
4	8786441	A	C	STOP_GAINED	LOC_Os04g16170
4	9082049	T	G	SPLICE_SITE_ACCEPTOR	LOC_Os04g16690
4	9300911	T	C	STOP_GAINED	LOC_Os04g16990
4	9311474	C	G	STOP_GAINED	LOC_Os04g17010
4	9312964	G	A	STOP_GAINED	LOC_Os04g17010
4	9425193	A	C	SPLICE_SITE_ACCEPTOR	LOC_Os04g17180
4	9506811	A	G	STOP_GAINED	LOC_Os04g17350
4	9657734	T	C	STOP_GAINED	LOC_Os04g17640
4	10304959	A	G	STOP_GAINED	LOC_Os04g18640
4	10609049	C	T	STOP_GAINED	LOC_Os04g19100
4	10729218	T	A	STOP_GAINED	LOC_Os04g19280
4	10736494	A	C	STOP_LOST	LOC_Os04g19300
4	11044683	C	T	STOP_GAINED	LOC_Os04g19770
4	11114658	T	C	STOP_GAINED	LOC_Os04g19930
4	11658320	T	G	STOP_GAINED	LOC_Os04g20774
4	12008807	G	A	SPLICE_SITE_DONOR	LOC_Os04g21290
4	12009233	T	A	STOP_GAINED	LOC_Os04g21290
4	12087520	A	C	STOP_GAINED	LOC_Os04g21380
4	12148226	A	G	STOP_GAINED	LOC_Os04g21480
4	12972073	A	C	STOP_GAINED	LOC_Os04g22880
4	13015184	G	T	STOP_GAINED	LOC_Os04g22930
4	13513966	G	A	STOP_GAINED	LOC_Os04g23600
4	13523860	G	C	SPLICE_SITE_ACCEPTOR	LOC_Os04g23620
4	13587882	G	T	STOP_GAINED	LOC_Os04g23760
4	13699733	A	G	SPLICE_SITE_DONOR	LOC_Os04g23960
4	13854785	A	G	STOP_GAINED	LOC_Os04g24210
4	14182480	C	T	STOP_GAINED	LOC_Os04g24700
4	14738467	A	G	STOP_LOST	LOC_Os04g25420
4	15939702	C	T	SPLICE_SITE_DONOR	LOC_Os04g26950
4	16652560	A	C	STOP_GAINED	LOC_Os04g28190
4	17046397	T	G	STOP_GAINED	LOC_Os04g28780
4	17064561	A	G	STOP_LOST	LOC_Os04g28820
4	17643722	T	C	STOP_GAINED	LOC_Os04g29640
4	18604370	C	T	START_LOST	LOC_Os04g31120
4	18606369	C	T	SPLICE_SITE_ACCEPTOR	LOC_Os04g31120
4	19766553	C	T	STOP_GAINED	LOC_Os04g32770
4	19880215	T	C	SPLICE_SITE_ACCEPTOR	LOC_Os04g32910
4	20161429	C	A	STOP_GAINED	LOC_Os04g33320
4	20721979	A	G	STOP_GAINED	LOC_Os04g34190
4	20785692	G	T	SPLICE_SITE_ACCEPTOR	LOC_Os04g34320
4	21207721	C	A	STOP_GAINED	LOC_Os04g34900
4	21516227	A	G	STOP_GAINED	LOC_Os04g35380
4	21734385	T	C	STOP_GAINED	LOC_Os04g35660
4	21944763	T	A	STOP_GAINED	LOC_Os04g35990
4	22862918	C	T	STOP_GAINED	LOC_Os04g38460
4	22868224	A	G	STOP_GAINED	LOC_Os04g38480
4	23772073	C	T	STOP_GAINED	LOC_Os04g39910
4	24053643	T	C	SPLICE_SITE_DONOR	LOC_Os04g40475
4	25551324	A	C	STOP_LOST	LOC_Os04g43164
4	25628539	C	A	STOP_GAINED	LOC_Os04g43324
4	25635971	G	T	STOP_GAINED	LOC_Os04g43340
4	26157118	T	A	STOP_LOST	LOC_Os04g44180
4	26269599	C	T	STOP_GAINED	LOC_Os04g44370
4	27873408	A	G	STOP_GAINED	LOC_Os04g47030
4	28332430	T	G	STOP_GAINED	LOC_Os04g47760
4	28735712	A	T	STOP_GAINED	LOC_Os04g48240
4	28877188	G	A	STOP_LOST	LOC_Os04g48410
4	29111266	G	A	SPLICE_SITE_ACCEPTOR	LOC_Os04g48800
4	29201658	C	T	SPLICE_SITE_ACCEPTOR	LOC_Os04g48970
4	30020136	T	C	STOP_GAINED	LOC_Os04g50740
4	31862070	A	G	STOP_GAINED	LOC_Os04g53496
4	31937654	A	T	STOP_GAINED	LOC_Os04g53580
4	33250913	C	G	STOP_GAINED	LOC_Os04g55840
4	33638174	G	T	STOP_LOST	LOC_Os04g56420
4	34094110	T	C	STOP_GAINED	LOC_Os04g57230
4	34537086	T	A	SPLICE_SITE_DONOR	LOC_Os04g57980
4	34854067	A	G	STOP_GAINED	LOC_Os04g58610
4	34939233	G	A	START_LOST	LOC_Os04g58740
4	35019178	A	C	SPLICE_SITE_ACCEPTOR	LOC_Os04g58870
5	502656	T	C	STOP_GAINED	LOC_Os05g01850
5	749663	A	G	SPLICE_SITE_ACCEPTOR	LOC_Os05g02320
5	1747751	A	G	SPLICE_SITE_DONOR	LOC_Os05g03910
5	2251961	T	C	STOP_GAINED	LOC_Os05g04750
5	2631830	A	C	STOP_GAINED	LOC_Os05g05340
5	3723998	C	T	SPLICE_SITE_ACCEPTOR	LOC_Os05g07070
5	4302361	G	A	STOP_LOST	LOC_Os05g07940
5	4330060	T	G	STOP_GAINED	LOC_Os05g08010
5	4505303	A	G	STOP_GAINED	LOC_Os05g08260
5	4612114	A	G	STOP_GAINED	LOC_Os05g08440
5	4614764	A	G	STOP_GAINED	LOC_Os05g08450
5	4751852	T	C	STOP_GAINED	LOC_Os05g08670
5	6128010	A	C	STOP_GAINED	LOC_Os05g10970
5	6442207	C	G	SPLICE_SITE_ACCEPTOR	LOC_Os05g11400
5	6987797	C	T	SPLICE_SITE_ACCEPTOR	LOC_Os05g12200
5	7213576	G	A	STOP_GAINED	LOC_Os05g12570
5	7214064	C	T	STOP_GAINED	LOC_Os05g12570
5	7472935	A	G	STOP_GAINED	LOC_Os05g13470
5	7886550	T	C	STOP_GAINED	LOC_Os05g14110
5	8887709	G	A	STOP_GAINED	LOC_Os05g15730
5	12182301	C	T	STOP_GAINED	LOC_Os05g20750
5	12398248	A	T	STOP_GAINED	LOC_Os05g21090
5	12398677	G	T	STOP_GAINED	LOC_Os05g21090
5	12640408	A	G	STOP_LOST	LOC_Os05g22340
5	13275148	C	A	STOP_GAINED	LOC_Os05g23250
5	13664814	A	G	STOP_GAINED	LOC_Os05g23790
5	14031223	A	C	STOP_GAINED	LOC_Os05g24260
5	14087734	T	C	SPLICE_SITE_ACCEPTOR	LOC_Os05g24360
5	14109346	A	T	STOP_GAINED	LOC_Os05g24430
5	14199638	T	C	STOP_GAINED	LOC_Os05g24610
5	14200034	T	C	STOP_GAINED	LOC_Os05g24610
5	14202630	T	A	STOP_GAINED	LOC_Os05g24610
5	14463733	A	G	STOP_GAINED	LOC_Os05g24990
5	14537388	T	A	STOP_GAINED	LOC_Os05g25100
5	14888417	A	G	STOP_GAINED	LOC_Os05g25610
5	15141519	T	C	STOP_GAINED	LOC_Os05g26040
5	15514437	T	A	STOP_GAINED	LOC_Os05g26730
5	15553511	A	G	STOP_GAINED	LOC_Os05g26810
5	15750361	G	A	STOP_GAINED	LOC_Os05g27080
5	15807781	T	C	STOP_GAINED	LOC_Os05g27170
5	15810444	A	C	STOP_GAINED	LOC_Os05g27170
5	15940972	G	A	STOP_GAINED	LOC_Os05g27420
5	16102394	T	C	STOP_GAINED	LOC_Os05g27650
5	16743065	C	G	STOP_GAINED	LOC_Os05g28600
5	16813673	A	G	STOP_LOST	LOC_Os05g28660
5	17123518	G	A	STOP_GAINED	LOC_Os05g29140
5	17132231	A	G	STOP_GAINED	LOC_Os05g29160
5	17169006	A	G	STOP_GAINED	LOC_Os05g29700
5	17260923	T	G	STOP_GAINED	LOC_Os05g29820
5	17313853	T	A	STOP_GAINED	LOC_Os05g29910
5	17378525	T	G	SPLICE_SITE_ACCEPTOR	LOC_Os05g30020
5	18198751	A	G	SPLICE_SITE_DONOR	LOC_Os05g31300
5	20380544	G	A	STOP_GAINED	LOC_Os05g34380
5	20388815	T	C	STOP_GAINED	LOC_Os05g34390
5	20867836	T	C	STOP_GAINED	LOC_Os05g35130
5	21103804	T	C	STOP_GAINED	LOC_Os05g35510
5	21270578	T	C	STOP_GAINED	LOC_Os05g35850
5	21270652	C	A	STOP_GAINED	LOC_Os05g35850
5	22541100	C	T	STOP_GAINED	LOC_Os05g38430
5	22823210	C	T	STOP_GAINED	LOC_Os05g38920
5	22955879	T	A	STOP_GAINED	LOC_Os05g39140
5	23567058	C	T	STOP_GAINED	LOC_Os05g40110
5	23575780	A	G	SPLICE_SITE_ACCEPTOR	LOC_Os05g40140
5	24321380	A	C	STOP_GAINED	LOC_Os05g41540
5	25135741	G	A	STOP_GAINED	LOC_Os05g43220
5	25212197	T	C	STOP_GAINED	LOC_Os05g43350
5	25818938	C	T	STOP_GAINED	LOC_Os05g44370
5	25976518	C	A	STOP_GAINED	LOC_Os05g44670
5	26758756	C	T	STOP_GAINED	LOC_Os05g46130
5	27470969	A	G	STOP_GAINED	LOC_Os05g47920
5	27584774	A	T	STOP_LOST	LOC_Os05g48120
5	27609138	A	G	START_LOST	LOC_Os05g48170
5	27951295	T	G	STOP_GAINED	LOC_Os05g48770
5	28123703	G	T	SPLICE_SITE_DONOR	LOC_Os05g49040
6	607372	T	C	STOP_GAINED	LOC_Os06g02070
6	5822229	G	A	STOP_GAINED	LOC_Os06g11110
6	7210435	T	G	STOP_GAINED	LOC_Os06g13140
6	7210450	A	T	STOP_GAINED	LOC_Os06g13140
6	7346658	G	A	SPLICE_SITE_ACCEPTOR	LOC_Os06g13360
6	7481845	A	G	SPLICE_SITE_DONOR	LOC_Os06g13560
6	7546282	G	A	STOP_GAINED	LOC_Os06g13630
6	7546762	G	A	STOP_GAINED	LOC_Os06g13630
6	8904683	T	C	STOP_GAINED	LOC_Os06g15710
6	9660014	C	T	START_LOST	LOC_Os06g16740
6	9892624	A	C	STOP_GAINED	LOC_Os06g17070
6	9912462	C	T	SPLICE_SITE_DONOR	LOC_Os06g17100
6	11927761	T	A	STOP_GAINED	LOC_Os06g20710
6	12752759	C	T	STOP_GAINED	LOC_Os06g22020
6	12820938	A	C	START_LOST	LOC_Os06g22090
6	13064790	C	G	STOP_GAINED	LOC_Os06g22480
6	13232586	A	C	STOP_GAINED	LOC_Os06g22750
6	13233278	T	C	SPLICE_SITE_DONOR	LOC_Os06g22750
6	13259327	T	C	STOP_GAINED	LOC_Os06g22770
6	13490761	G	A	STOP_GAINED	LOC_Os06g23130
6	14276203	A	T	STOP_GAINED	LOC_Os06g24380
6	14486648	C	T	STOP_GAINED	LOC_Os06g24660
6	14663755	A	G	STOP_GAINED	LOC_Os06g25060
6	14995294	T	C	STOP_GAINED	LOC_Os06g25670
6	15277803	T	C	STOP_GAINED	LOC_Os06g26110
6	15688617	C	T	STOP_GAINED	LOC_Os06g27710
6	15800759	T	C	STOP_GAINED	LOC_Os06g27880
6	15948269	A	G	STOP_GAINED	LOC_Os06g28080
6	15997161	T	A	STOP_GAINED	LOC_Os06g28160
6	16183785	T	C	STOP_GAINED	LOC_Os06g28450
6	16324711	A	G	STOP_GAINED	LOC_Os06g28660
6	16326393	A	G	STOP_GAINED	LOC_Os06g28660
6	16546383	C	A	STOP_GAINED	LOC_Os06g29030
6	16546803	T	C	STOP_GAINED	LOC_Os06g29030
6	17078331	T	G	STOP_GAINED	LOC_Os06g29740
6	17232692	T	C	STOP_GAINED	LOC_Os06g29920
6	17300867	T	C	STOP_GAINED	LOC_Os06g30040
6	18066142	G	A	STOP_GAINED	LOC_Os06g31060
6	19940393	T	C	STOP_GAINED	LOC_Os06g34250
6	20106116	T	C	STOP_GAINED	LOC_Os06g34570
6	20433452	T	C	STOP_GAINED	LOC_Os06g35120
6	20433843	T	A	STOP_GAINED	LOC_Os06g35120
6	20435487	C	A	STOP_GAINED	LOC_Os06g35120
6	20435525	C	T	STOP_GAINED	LOC_Os06g35120
6	20626444	A	C	STOP_GAINED	LOC_Os06g35380
6	21217545	A	G	STOP_GAINED	LOC_Os06g36220
6	21401608	T	C	STOP_GAINED	LOC_Os06g36460
6	22416865	A	C	STOP_GAINED	LOC_Os06g37860
6	23475754	T	C	STOP_GAINED	LOC_Os06g39530
6	23900711	G	A	SPLICE_SITE_ACCEPTOR	LOC_Os06g40160
6	24295205	C	G	STOP_GAINED	LOC_Os06g40750
6	24393585	C	T	SPLICE_SITE_ACCEPTOR	LOC_Os06g40920
6	24877426	G	A	STOP_LOST	LOC_Os06g41500
6	25132482	A	G	SPLICE_SITE_ACCEPTOR	LOC_Os06g41890
6	25685772	T	C	STOP_GAINED	LOC_Os06g42710
6	25685939	T	G	SPLICE_SITE_ACCEPTOR	LOC_Os06g42710
6	25715181	T	C	STOP_GAINED	LOC_Os06g42780
6	25938857	C	T	STOP_GAINED	LOC_Os06g43150
6	25940414	T	A	STOP_GAINED	LOC_Os06g43150
6	25940531	T	C	STOP_GAINED	LOC_Os06g43150
6	27076450	C	T	STOP_GAINED	LOC_Os06g44820
6	27584451	C	T	STOP_GAINED	LOC_Os06g45560
6	27587584	C	T	STOP_GAINED	LOC_Os06g45560
6	27941887	C	T	STOP_GAINED	LOC_Os06g46080
6	28247043	G	A	STOP_LOST	LOC_Os06g46520
6	28555924	T	A	STOP_GAINED	LOC_Os06g47120
6	28764778	A	G	STOP_GAINED	LOC_Os06g47510
6	29234157	C	A	SPLICE_SITE_ACCEPTOR	LOC_Os06g48340
6	29682424	A	G	STOP_GAINED	LOC_Os06g48990
6	29818929	A	G	STOP_GAINED	LOC_Os06g49210
6	30400160	T	C	START_LOST	LOC_Os06g50200
6	31235279	G	T	STOP_GAINED	LOC_Os06g51550
7	181358	C	T	STOP_GAINED	LOC_Os07g01290
7	940982	C	A	STOP_GAINED	LOC_Os07g02610
7	941100	T	C	SPLICE_SITE_ACCEPTOR	LOC_Os07g02610
7	1542030	C	G	SPLICE_SITE_DONOR	LOC_Os07g03760
7	1611901	T	A	STOP_GAINED	LOC_Os07g03860
7	3307630	T	A	STOP_GAINED	LOC_Os07g06770
7	3430627	G	A	SPLICE_SITE_DONOR	LOC_Os07g06970
7	4184047	T	A	START_LOST	LOC_Os07g08200
7	5878278	A	G	SPLICE_SITE_DONOR	LOC_Os07g10810
7	5960989	C	T	STOP_GAINED	LOC_Os07g10900
7	6234995	C	G	START_LOST	LOC_Os07g11300
7	6734308	C	T	STOP_GAINED	LOC_Os07g12060
7	6735577	C	T	STOP_GAINED	LOC_Os07g12060
7	6884981	A	G	STOP_GAINED	LOC_Os07g12260
7	7430634	T	C	STOP_GAINED	LOC_Os07g12950
7	7444368	T	C	STOP_GAINED	LOC_Os07g12970
7	7517204	T	C	SPLICE_SITE_ACCEPTOR	LOC_Os07g13130
7	7525389	T	C	STOP_GAINED	LOC_Os07g13140
7	7655302	T	C	STOP_GAINED	LOC_Os07g13340
7	7775651	A	G	SPLICE_SITE_ACCEPTOR	LOC_Os07g13560
7	8156500	G	T	STOP_GAINED	LOC_Os07g14300
7	8562814	A	C	STOP_GAINED	LOC_Os07g14940
7	8821757	T	C	STOP_GAINED	LOC_Os07g15290
7	8933615	C	G	STOP_GAINED	LOC_Os07g15440
7	8999230	C	A	SPLICE_SITE_ACCEPTOR	LOC_Os07g15510
7	9130723	T	C	STOP_GAINED	LOC_Os07g15710
7	10806010	A	T	STOP_GAINED	LOC_Os07g18230
7	11345446	A	T	STOP_GAINED	LOC_Os07g19170
7	11648218	T	G	SPLICE_SITE_ACCEPTOR	LOC_Os07g20180
7	11695703	C	T	STOP_GAINED	LOC_Os07g20280
7	11748618	A	G	STOP_GAINED	LOC_Os07g20360
7	11749326	G	A	STOP_GAINED	LOC_Os07g20360
7	11883313	G	A	STOP_GAINED	LOC_Os07g20560
7	12695961	C	T	SPLICE_SITE_ACCEPTOR	LOC_Os07g22560
7	12769367	T	C	STOP_GAINED	LOC_Os07g22660
7	12865983	C	G	STOP_GAINED	LOC_Os07g22800
7	13473898	A	G	STOP_GAINED	LOC_Os07g23860
7	14708804	A	G	STOP_GAINED	LOC_Os07g25650
7	15071259	C	T	SPLICE_SITE_ACCEPTOR	LOC_Os07g26210
7	15803204	C	T	STOP_GAINED	LOC_Os07g27200
7	15815649	A	G	STOP_GAINED	LOC_Os07g27210
7	15821103	A	G	STOP_GAINED	LOC_Os07g27230
7	16158437	G	A	SPLICE_SITE_ACCEPTOR	LOC_Os07g27690
7	16345295	T	C	STOP_GAINED	LOC_Os07g28030
7	16345320	C	G	STOP_GAINED	LOC_Os07g28030
7	16989490	A	C	STOP_GAINED	LOC_Os07g28960
7	17071312	A	G	STOP_GAINED	LOC_Os07g29160
7	17369345	A	G	STOP_GAINED	LOC_Os07g29570
7	17369770	T	C	STOP_GAINED	LOC_Os07g29570
7	17370188	A	G	STOP_GAINED	LOC_Os07g29570
7	17505164	T	C	STOP_GAINED	LOC_Os07g29770
7	17748005	A	G	STOP_GAINED	LOC_Os07g30100
7	19096587	C	T	SPLICE_SITE_DONOR	LOC_Os07g32150
7	19694324	C	T	STOP_GAINED	LOC_Os07g32950
7	19695205	T	A	STOP_LOST	LOC_Os07g32950
7	19796764	G	T	STOP_GAINED	LOC_Os07g33150
7	19991666	A	G	STOP_GAINED	LOC_Os07g33450
7	19991797	T	C	STOP_GAINED	LOC_Os07g33450
7	19993174	C	T	STOP_GAINED	LOC_Os07g33450
7	20389183	A	C	STOP_GAINED	LOC_Os07g34100
7	20391533	T	C	STOP_GAINED	LOC_Os07g34100
7	20682524	T	C	STOP_GAINED	LOC_Os07g34510
7	20686678	T	A	SPLICE_SITE_ACCEPTOR	LOC_Os07g34510
7	21029436	A	G	START_LOST	LOC_Os07g35110
7	21051870	G	A	STOP_GAINED	LOC_Os07g35150
7	21998538	G	A	STOP_GAINED	LOC_Os07g36720
7	21998892	A	G	STOP_GAINED	LOC_Os07g36720
7	22076761	C	T	STOP_LOST	LOC_Os07g36850
7	22102720	A	G	STOP_GAINED	LOC_Os07g36910
7	22102895	T	C	STOP_GAINED	LOC_Os07g36910
7	22201475	T	C	STOP_GAINED	LOC_Os07g37050
7	22419114	C	T	STOP_GAINED	LOC_Os07g37440
7	22583617	T	C	STOP_GAINED	LOC_Os07g37670
7	22585278	T	C	STOP_GAINED	LOC_Os07g37670
7	22587289	A	G	STOP_GAINED	LOC_Os07g37670
7	23980776	T	C	STOP_GAINED	LOC_Os07g39970
7	24199450	A	G	SPLICE_SITE_DONOR	LOC_Os07g40350
7	25277439	T	C	STOP_GAINED	LOC_Os07g42234
7	25405738	A	T	STOP_GAINED	LOC_Os07g42430
7	26472171	C	G	STOP_LOST	LOC_Os07g44310
7	26492427	A	G	STOP_LOST	LOC_Os07g44340
7	26719823	A	G	STOP_GAINED	LOC_Os07g44770
7	28592479	T	G	STOP_GAINED	LOC_Os07g47860
7	28599987	G	A	STOP_GAINED	LOC_Os07g47880
7	28622794	A	G	STOP_GAINED	LOC_Os07g47920
7	29644502	G	A	STOP_GAINED	LOC_Os07g49500
8	819724	A	G	STOP_LOST	LOC_Os08g02270
8	937293	G	T	STOP_GAINED	LOC_Os08g02360
8	1132659	A	G	STOP_GAINED	LOC_Os08g02710
8	1278840	A	C	STOP_LOST	LOC_Os08g02930
8	1626982	T	C	STOP_GAINED	LOC_Os08g03460
8	2712952	T	C	STOP_GAINED	LOC_Os08g05210
8	2716051	G	A	STOP_GAINED	LOC_Os08g05220
8	4916330	G	A	STOP_GAINED	LOC_Os08g08530
8	5173676	C	T	SPLICE_SITE_ACCEPTOR	LOC_Os08g08890
8	5239073	T	C	START_LOST	LOC_Os08g09000
8	5330511	G	A	SPLICE_SITE_DONOR	LOC_Os08g09200
8	6078013	C	T	STOP_GAINED	LOC_Os08g10360
8	6765001	T	C	START_LOST	LOC_Os08g11540
8	7760906	C	A	STOP_LOST	LOC_Os08g13070
8	7880207	A	G	STOP_GAINED	LOC_Os08g13250
8	8926371	G	A	START_LOST	LOC_Os08g14830
8	9315783	C	T	STOP_GAINED	LOC_Os08g15320
8	9796407	A	C	STOP_GAINED	LOC_Os08g16070
8	10234390	T	G	STOP_GAINED	LOC_Os08g16740
8	10441671	G	A	STOP_GAINED	LOC_Os08g17040
8	10519793	G	A	STOP_GAINED	LOC_Os08g17170
8	10520165	C	T	STOP_GAINED	LOC_Os08g17170
8	10544963	T	C	STOP_GAINED	LOC_Os08g17210
8	10555988	T	C	STOP_GAINED	LOC_Os08g17240
8	10704865	A	G	STOP_GAINED	LOC_Os08g17480
8	10749255	G	A	STOP_GAINED	LOC_Os08g17570
8	10988178	C	T	STOP_GAINED	LOC_Os08g17910
8	11054607	G	T	SPLICE_SITE_ACCEPTOR	LOC_Os08g18030
8	11515352	C	T	STOP_GAINED	LOC_Os08g19250
8	11786618	A	T	STOP_GAINED	LOC_Os08g19694
8	11786844	G	A	STOP_GAINED	LOC_Os08g19694
8	11804508	A	G	SPLICE_SITE_ACCEPTOR	LOC_Os08g19710
8	11817037	A	G	STOP_GAINED	LOC_Os08g19740
8	11950542	A	G	STOP_GAINED	LOC_Os08g19970
8	11972091	A	G	STOP_GAINED	LOC_Os08g19990
8	12052932	C	G	START_LOST	LOC_Os08g20110
8	12108153	A	G	STOP_GAINED	LOC_Os08g20180
8	12427021	T	C	START_LOST	LOC_Os08g20670
8	12449586	G	A	STOP_GAINED	LOC_Os08g20720
8	12453320	A	G	STOP_GAINED	LOC_Os08g20720
8	12593030	C	A	SPLICE_SITE_ACCEPTOR	LOC_Os08g21060
8	12698523	A	G	STOP_LOST	LOC_Os08g21280
8	12699837	A	C	STOP_GAINED	LOC_Os08g21280
8	13060534	T	A	STOP_GAINED	LOC_Os08g21820
8	13154258	G	A	STOP_GAINED	LOC_Os08g21940
8	13380497	G	C	SPLICE_SITE_ACCEPTOR	LOC_Os08g22180
8	13458316	C	T	STOP_GAINED	LOC_Os08g22330
8	13489013	T	C	SPLICE_SITE_ACCEPTOR	LOC_Os08g22370
8	13495565	A	G	SPLICE_SITE_ACCEPTOR	LOC_Os08g22380
8	13498449	G	A	STOP_GAINED	LOC_Os08g22380
8	13519640	G	T	SPLICE_SITE_ACCEPTOR	LOC_Os08g22400
8	13625300	T	C	STOP_GAINED	LOC_Os08g22650
8	13689156	A	G	START_LOST	LOC_Os08g22770
8	14234713	A	G	STOP_GAINED	LOC_Os08g23510
8	15604212	G	A	STOP_GAINED	LOC_Os08g25640
8	15625997	T	C	STOP_LOST	LOC_Os08g25680
8	16632129	A	G	SPLICE_SITE_ACCEPTOR	LOC_Os08g27240
8	17340627	T	C	SPLICE_SITE_ACCEPTOR	LOC_Os08g28410
8	17434670	C	T	STOP_GAINED	LOC_Os08g28550
8	17565168	G	A	STOP_GAINED	LOC_Os08g28720
8	17685092	T	C	STOP_GAINED	LOC_Os08g28920
8	18514420	C	T	STOP_GAINED	LOC_Os08g30110
8	18717065	G	A	STOP_GAINED	LOC_Os08g30420
8	18767221	G	C	STOP_GAINED	LOC_Os08g30490
8	19164139	G	A	START_LOST	LOC_Os08g31040
8	19281055	A	G	STOP_GAINED	LOC_Os08g31190
8	19575291	C	T	STOP_GAINED	LOC_Os08g31620
8	19575627	C	T	STOP_GAINED	LOC_Os08g31620
8	19575675	T	G	STOP_GAINED	LOC_Os08g31620
8	19716832	A	G	STOP_GAINED	LOC_Os08g31800
8	20867711	C	T	SPLICE_SITE_ACCEPTOR	LOC_Os08g33450
8	21457740	T	C	STOP_GAINED	LOC_Os08g34230
8	22647826	T	A	STOP_GAINED	LOC_Os08g35910
8	22654744	T	C	STOP_GAINED	LOC_Os08g35920
8	22658064	C	A	STOP_GAINED	LOC_Os08g35930
8	22764869	A	C	STOP_GAINED	LOC_Os08g36130
8	25195698	G	A	STOP_GAINED	LOC_Os08g39810
8	25361024	C	T	STOP_GAINED	LOC_Os08g40050
8	25600919	A	G	STOP_GAINED	LOC_Os08g40460
8	27125381	C	T	SPLICE_SITE_DONOR	LOC_Os08g42910
8	27177595	A	G	STOP_GAINED	LOC_Os08g43000
8	27805006	C	T	STOP_GAINED	LOC_Os08g44170
8	27894479	A	G	STOP_GAINED	LOC_Os08g44330
9	484526	T	A	SPLICE_SITE_ACCEPTOR	LOC_Os09g01670
9	540609	G	C	STOP_GAINED	LOC_Os09g01780
9	762043	A	G	STOP_GAINED	LOC_Os09g02070
9	849616	G	T	SPLICE_SITE_DONOR	LOC_Os09g02160
9	866562	T	C	STOP_GAINED	LOC_Os09g02190
9	1354981	T	C	SPLICE_SITE_ACCEPTOR	LOC_Os09g02890
9	1355272	A	T	STOP_GAINED	LOC_Os09g02890
9	1356499	T	C	START_LOST	LOC_Os09g02890
9	1373003	C	T	STOP_GAINED	LOC_Os09g02920
9	1403978	A	T	STOP_GAINED	LOC_Os09g02990
9	1568378	T	C	STOP_GAINED	LOC_Os09g03260
9	1570036	C	T	STOP_GAINED	LOC_Os09g03260
9	1736920	G	A	STOP_GAINED	LOC_Os09g03520
9	1838321	C	T	STOP_GAINED	LOC_Os09g03650
9	2045708	T	C	STOP_GAINED	LOC_Os09g03980
9	2062352	G	C	STOP_GAINED	LOC_Os09g04020
9	2070674	C	T	STOP_GAINED	LOC_Os09g04030
9	2343433	A	G	STOP_GAINED	LOC_Os09g04420
9	2539848	A	G	STOP_GAINED	LOC_Os09g04770
9	2940413	A	G	STOP_GAINED	LOC_Os09g06260
9	2945586	C	G	STOP_GAINED	LOC_Os09g06270
9	3267774	A	G	STOP_GAINED	LOC_Os09g06830
9	3268551	A	G	STOP_GAINED	LOC_Os09g06830
9	3422088	C	T	STOP_GAINED	LOC_Os09g07060
9	3519224	G	T	SPLICE_SITE_ACCEPTOR	LOC_Os09g07180
9	3519556	A	G	STOP_GAINED	LOC_Os09g07180
9	3558828	T	C	STOP_GAINED	LOC_Os09g07250
9	3561456	C	T	STOP_GAINED	LOC_Os09g07270
9	3712997	C	T	STOP_GAINED	LOC_Os09g07430
9	3989203	A	C	SPLICE_SITE_ACCEPTOR	LOC_Os09g07850
9	3999391	A	G	STOP_GAINED	LOC_Os09g07860
9	4265037	G	A	STOP_GAINED	LOC_Os09g08224
9	4266992	C	T	STOP_GAINED	LOC_Os09g08224
9	4286900	A	G	STOP_GAINED	LOC_Os09g08290
9	4295472	T	G	STOP_GAINED	LOC_Os09g08310
9	4306087	C	A	STOP_LOST	LOC_Os09g08330
9	4418059	T	C	STOP_GAINED	LOC_Os09g08464
9	4457186	G	A	STOP_GAINED	LOC_Os09g08540
9	5191903	T	C	STOP_GAINED	LOC_Os09g09640
9	5626175	T	G	SPLICE_SITE_ACCEPTOR	LOC_Os09g10330
9	6295900	A	G	STOP_GAINED	LOC_Os09g11330
9	6597676	T	G	STOP_GAINED	LOC_Os09g11800
9	6741651	A	T	SPLICE_SITE_ACCEPTOR	LOC_Os09g11960
9	8563239	A	T	STOP_GAINED	LOC_Os09g14480
9	9148306	T	C	STOP_GAINED	LOC_Os09g15090
9	9152819	C	T	STOP_GAINED	LOC_Os09g15100
9	9203253	A	T	STOP_GAINED	LOC_Os09g15160
9	9434817	G	A	STOP_GAINED	LOC_Os09g15410
9	10830081	G	A	STOP_LOST	LOC_Os09g17710
9	10888097	G	A	STOP_GAINED	LOC_Os09g17800
9	11296596	A	T	STOP_GAINED	LOC_Os09g18410
9	12221128	G	T	SPLICE_SITE_DONOR	LOC_Os09g20360
9	12425033	C	T	STOP_GAINED	LOC_Os09g20620
9	12425178	A	G	STOP_GAINED	LOC_Os09g20620
9	13297576	G	A	STOP_GAINED	LOC_Os09g21960
9	13299294	G	A	STOP_GAINED	LOC_Os09g21970
9	13902255	C	A	SPLICE_SITE_DONOR	LOC_Os09g23390
9	14440069	C	T	STOP_GAINED	LOC_Os09g24290
9	15505130	A	C	STOP_GAINED	LOC_Os09g25860
9	16492436	C	T	STOP_GAINED	LOC_Os09g27110
9	16920497	T	G	STOP_GAINED	LOC_Os09g27810
9	17406704	C	G	SPLICE_SITE_ACCEPTOR	LOC_Os09g28610
9	17451601	A	C	STOP_GAINED	LOC_Os09g28700
9	17489544	A	G	STOP_GAINED	LOC_Os09g28790
9	18262983	T	C	STOP_GAINED	LOC_Os09g30020
9	18362621	G	A	SPLICE_SITE_DONOR	LOC_Os09g30170
9	19479871	G	A	START_LOST	LOC_Os09g32660
9	21844131	T	G	STOP_GAINED	LOC_Os09g37880
9	21919424	C	T	SPLICE_SITE_DONOR	LOC_Os09g38030
10	171516	A	G	STOP_GAINED	LOC_Os10g01260
10	432936	T	C	SPLICE_SITE_ACCEPTOR	LOC_Os10g01650
10	614843	G	A	STOP_GAINED	LOC_Os10g01984
10	806377	C	G	SPLICE_SITE_ACCEPTOR	LOC_Os10g02260
10	1465095	G	A	STOP_GAINED	LOC_Os10g03430
10	1746365	A	G	STOP_GAINED	LOC_Os10g03850
10	1864993	A	G	SPLICE_SITE_DONOR	LOC_Os10g04050
10	1872586	A	C	STOP_GAINED	LOC_Os10g04060
10	2322399	G	A	STOP_GAINED	LOC_Os10g04810
10	3141456	G	A	STOP_GAINED	LOC_Os10g06160
10	3141563	A	C	SPLICE_SITE_ACCEPTOR	LOC_Os10g06160
10	3596904	A	G	SPLICE_SITE_ACCEPTOR	LOC_Os10g06910
10	4027035	G	T	STOP_GAINED	LOC_Os10g07534
10	4675848	C	A	STOP_GAINED	LOC_Os10g08610
10	4683154	G	C	SPLICE_SITE_ACCEPTOR	LOC_Os10g08630
10	4686391	T	C	STOP_GAINED	LOC_Os10g08640
10	4914965	T	G	STOP_GAINED	LOC_Os10g09090
10	5302110	C	T	STOP_GAINED	LOC_Os10g09800
10	5437701	C	T	STOP_GAINED	LOC_Os10g10020
10	6937400	T	C	STOP_GAINED	LOC_Os10g12480
10	7007328	A	T	STOP_GAINED	LOC_Os10g12580
10	7101634	T	C	STOP_GAINED	LOC_Os10g12730
10	7260416	T	G	STOP_GAINED	LOC_Os10g13430
10	7452237	T	C	STOP_GAINED	LOC_Os10g13710
10	7491769	G	T	SPLICE_SITE_ACCEPTOR	LOC_Os10g13780
10	7813768	C	T	STOP_LOST	LOC_Os10g14920
10	7828571	G	A	SPLICE_SITE_ACCEPTOR	LOC_Os10g14930
10	7829417	A	C	STOP_GAINED	LOC_Os10g14930
10	7988536	G	T	STOP_GAINED	LOC_Os10g15330
10	8376579	C	A	STOP_GAINED	LOC_Os10g16810
10	8694125	T	C	SPLICE_SITE_DONOR	LOC_Os10g17280
10	8708823	T	A	STOP_GAINED	LOC_Os10g17310
10	8783630	A	G	STOP_GAINED	LOC_Os10g17440
10	9000230	T	C	STOP_GAINED	LOC_Os10g17785
10	9028318	T	C	STOP_GAINED	LOC_Os10g17840
10	9156690	G	T	STOP_GAINED	LOC_Os10g18060
10	10029156	C	T	SPLICE_SITE_ACCEPTOR	LOC_Os10g19990
10	11128625	G	A	STOP_GAINED	LOC_Os10g21700
10	11594269	A	G	SPLICE_SITE_ACCEPTOR	LOC_Os10g22394
10	11594933	T	C	STOP_GAINED	LOC_Os10g22394
10	11694038	C	T	SPLICE_SITE_ACCEPTOR	LOC_Os10g22560
10	11716708	G	A	STOP_GAINED	LOC_Os10g22580
10	11779572	A	C	STOP_GAINED	LOC_Os10g22660
10	11809055	T	C	SPLICE_SITE_DONOR	LOC_Os10g22730
10	11883332	C	T	SPLICE_SITE_ACCEPTOR	LOC_Os10g22869
10	12083652	T	C	STOP_GAINED	LOC_Os10g23150
10	12508530	T	C	STOP_GAINED	LOC_Os10g24400
10	12538742	T	C	STOP_LOST	LOC_Os10g24450
10	12562374	A	G	STOP_GAINED	LOC_Os10g24470
10	12705944	A	G	STOP_GAINED	LOC_Os10g24710
10	12823796	A	G	STOP_GAINED	LOC_Os10g24910
10	12837091	A	G	SPLICE_SITE_ACCEPTOR	LOC_Os10g24940
10	12938907	C	T	SPLICE_SITE_ACCEPTOR	LOC_Os10g25100
10	13550790	T	G	STOP_GAINED	LOC_Os10g26140
10	13588769	T	C	STOP_GAINED	LOC_Os10g26230
10	13688242	G	C	STOP_GAINED	LOC_Os10g26370
10	13791511	G	A	STOP_GAINED	LOC_Os10g26490
10	14610749	G	A	STOP_GAINED	LOC_Os10g28140
10	14803153	C	A	STOP_GAINED	LOC_Os10g28450
10	15867169	T	G	STOP_GAINED	LOC_Os10g30510
10	16808445	T	A	STOP_GAINED	LOC_Os10g31990
10	16828157	A	C	STOP_GAINED	LOC_Os10g32030
10	17102493	A	G	STOP_GAINED	LOC_Os10g32649
10	17649368	G	A	STOP_GAINED	LOC_Os10g33490
10	17656935	G	T	SPLICE_SITE_DONOR	LOC_Os10g33500
10	17956809	T	C	SPLICE_SITE_DONOR	LOC_Os10g33830
10	18106744	C	G	STOP_GAINED	LOC_Os10g33970
10	18774108	A	G	SPLICE_SITE_DONOR	LOC_Os10g35170
10	18823689	C	A	STOP_LOST	LOC_Os10g35230
10	20209264	T	C	STOP_GAINED	LOC_Os10g37760
10	20325688	C	T	STOP_LOST	LOC_Os10g37940
10	20640576	T	A	STOP_GAINED	LOC_Os10g38750
10	20647151	T	C	STOP_GAINED	LOC_Os10g38790
10	21629759	C	A	SPLICE_SITE_ACCEPTOR	LOC_Os10g40390
10	21977025	T	C	STOP_LOST	LOC_Os10g40890
10	23036407	C	A	STOP_LOST	LOC_Os10g42710
10	23122015	A	G	STOP_GAINED	LOC_Os10g42880
11	457524	C	A	STOP_GAINED	LOC_Os11g01869
11	741060	C	A	SPLICE_SITE_ACCEPTOR	LOC_Os11g02460
11	872034	G	A	STOP_GAINED	LOC_Os11g02700
11	872742	A	G	STOP_GAINED	LOC_Os11g02700
11	986674	T	C	STOP_GAINED	LOC_Os11g02890
11	2129507	A	G	STOP_GAINED	LOC_Os11g04970
11	2154770	T	C	STOP_GAINED	LOC_Os11g05000
11	2419497	G	T	STOP_GAINED	LOC_Os11g05394
11	4577578	G	A	STOP_GAINED	LOC_Os11g08610
11	5074049	T	A	STOP_GAINED	LOC_Os11g09460
11	5074201	A	C	STOP_GAINED	LOC_Os11g09460
11	5175716	G	T	STOP_GAINED	LOC_Os11g09690
11	5212706	A	G	STOP_GAINED	LOC_Os11g09760
11	5401172	G	A	STOP_GAINED	LOC_Os11g10060
11	5533095	G	A	SPLICE_SITE_DONOR	LOC_Os11g10200
11	5563229	C	T	SPLICE_SITE_ACCEPTOR	LOC_Os11g10250
11	6195713	A	T	STOP_GAINED	LOC_Os11g11200
11	6228753	T	C	STOP_GAINED	LOC_Os11g11256
11	6472086	C	A	STOP_GAINED	LOC_Os11g11630
11	6535710	A	G	STOP_GAINED	LOC_Os11g11770
11	8448399	A	G	STOP_LOST	LOC_Os11g15010
11	8458415	A	G	SPLICE_SITE_ACCEPTOR	LOC_Os11g15030
11	8468078	C	T	STOP_GAINED	LOC_Os11g15040
11	9096061	C	T	STOP_GAINED	LOC_Os11g16440
11	9833700	A	G	SPLICE_SITE_ACCEPTOR	LOC_Os11g17630
11	10665952	T	C	STOP_GAINED	LOC_Os11g18790
11	10677956	G	A	STOP_GAINED	LOC_Os11g18810
11	10850011	T	G	SPLICE_SITE_ACCEPTOR	LOC_Os11g19030
11	10969844	C	T	STOP_GAINED	LOC_Os11g19200
11	11678792	T	C	STOP_GAINED	LOC_Os11g20220
11	11815490	G	A	SPLICE_SITE_DONOR	LOC_Os11g20420
11	11815562	G	A	STOP_GAINED	LOC_Os11g20420
11	11815771	T	C	STOP_GAINED	LOC_Os11g20420
11	12572500	G	T	SPLICE_SITE_DONOR	LOC_Os11g21900
11	12719640	A	G	SPLICE_SITE_ACCEPTOR	LOC_Os11g22160
11	13099526	A	G	STOP_GAINED	LOC_Os11g22770
11	13113120	T	A	STOP_GAINED	LOC_Os11g22790
11	13170929	T	C	STOP_GAINED	LOC_Os11g22910
11	13189363	A	G	STOP_GAINED	LOC_Os11g22940
11	13491707	A	G	STOP_GAINED	LOC_Os11g23840
11	13517540	A	G	SPLICE_SITE_ACCEPTOR	LOC_Os11g23870
11	13601814	T	C	STOP_GAINED	LOC_Os11g24000
11	13735028	T	C	STOP_GAINED	LOC_Os11g24150
11	14310509	T	C	STOP_GAINED	LOC_Os11g25120
11	14647953	A	G	STOP_GAINED	LOC_Os11g25670
11	14989248	C	T	STOP_GAINED	LOC_Os11g26180
11	15176210	A	G	STOP_GAINED	LOC_Os11g26480
11	15229994	A	G	STOP_GAINED	LOC_Os11g26590
11	15230190	C	G	START_LOST	LOC_Os11g26590
11	15660650	T	C	STOP_GAINED	LOC_Os11g27210
11	16043402	T	C	STOP_GAINED	LOC_Os11g27870
11	17001949	G	A	STOP_GAINED	LOC_Os11g29320
11	17003031	G	A	STOP_GAINED	LOC_Os11g29320
11	17003054	T	C	STOP_GAINED	LOC_Os11g29320
11	17131688	C	T	SPLICE_SITE_ACCEPTOR	LOC_Os11g29520
11	17293787	T	C	SPLICE_SITE_DONOR	LOC_Os11g29790
11	17845278	G	A	STOP_GAINED	LOC_Os11g30650
11	17879787	C	T	STOP_GAINED	LOC_Os11g30700
11	17882171	C	T	STOP_GAINED	LOC_Os11g30700
11	17955647	T	C	STOP_GAINED	LOC_Os11g30840
11	17960926	A	T	STOP_GAINED	LOC_Os11g30850
11	17992113	T	C	STOP_GAINED	LOC_Os11g30920
11	18066860	C	T	STOP_GAINED	LOC_Os11g31050
11	18311941	G	A	STOP_GAINED	LOC_Os11g31380
11	18539727	G	C	SPLICE_SITE_DONOR	LOC_Os11g31680
11	20094069	A	T	STOP_GAINED	LOC_Os11g34290
11	20120634	C	G	STOP_GAINED	LOC_Os11g34320
11	20672677	A	T	STOP_GAINED	LOC_Os11g35274
11	20674092	T	G	STOP_GAINED	LOC_Os11g35274
11	21098068	G	C	STOP_GAINED	LOC_Os11g35920
11	21731664	C	T	STOP_GAINED	LOC_Os11g36830
11	21756296	T	A	STOP_GAINED	LOC_Os11g36880
11	21947924	T	C	STOP_GAINED	LOC_Os11g37170
11	22026410	T	C	STOP_GAINED	LOC_Os11g37300
11	23012424	A	G	STOP_GAINED	LOC_Os11g38750
11	23178158	G	T	STOP_GAINED	LOC_Os11g38930
11	23422768	T	C	STOP_GAINED	LOC_Os11g39350
11	24122989	G	A	SPLICE_SITE_DONOR	LOC_Os11g40450
11	24875172	G	A	STOP_GAINED	LOC_Os11g41470
11	24875235	A	C	STOP_GAINED	LOC_Os11g41470
11	24875861	G	A	SPLICE_SITE_DONOR	LOC_Os11g41470
11	25106543	A	G	STOP_GAINED	LOC_Os11g41780
12	52916	A	G	STOP_GAINED	LOC_Os12g01110
12	151109	T	C	STOP_GAINED	LOC_Os12g01250
12	1462357	C	G	STOP_GAINED	LOC_Os12g03650
12	1534974	T	C	STOP_GAINED	LOC_Os12g03770
12	1851427	T	G	START_LOST	LOC_Os12g04360
12	2014041	A	T	STOP_GAINED	LOC_Os12g04740
12	2095563	C	T	STOP_GAINED	LOC_Os12g04880
12	2095965	T	C	STOP_GAINED	LOC_Os12g04880
12	2131152	G	T	SPLICE_SITE_ACCEPTOR	LOC_Os12g04940
12	2156669	A	T	SPLICE_SITE_DONOR	LOC_Os12g04980
12	3658461	A	G	STOP_GAINED	LOC_Os12g07410
12	4000868	A	G	STOP_GAINED	LOC_Os12g07890
12	4720959	A	C	STOP_GAINED	LOC_Os12g09030
12	4721226	A	G	STOP_GAINED	LOC_Os12g09030
12	4721724	A	G	STOP_GAINED	LOC_Os12g09030
12	4721805	A	G	STOP_GAINED	LOC_Os12g09030
12	4932392	C	T	STOP_GAINED	LOC_Os12g09410
12	4942058	C	A	STOP_GAINED	LOC_Os12g09430
12	5544548	A	T	STOP_GAINED	LOC_Os12g10460
12	5837752	T	C	STOP_GAINED	LOC_Os12g10830
12	6777380	A	G	SPLICE_SITE_ACCEPTOR	LOC_Os12g12320
12	6783702	T	G	STOP_GAINED	LOC_Os12g12340
12	6784203	T	C	STOP_GAINED	LOC_Os12g12340
12	7196999	T	C	STOP_GAINED	LOC_Os12g12990
12	7213784	A	C	STOP_GAINED	LOC_Os12g13010
12	7370238	T	C	STOP_GAINED	LOC_Os12g13240
12	7539985	A	T	STOP_GAINED	LOC_Os12g13450
12	8229222	A	G	STOP_GAINED	LOC_Os12g14430
12	9224975	G	A	STOP_GAINED	LOC_Os12g16150
12	9574735	T	A	STOP_GAINED	LOC_Os12g16710
12	9576950	G	A	STOP_GAINED	LOC_Os12g16710
12	10059163	A	C	STOP_GAINED	LOC_Os12g17550
12	10059437	G	C	STOP_GAINED	LOC_Os12g17550
12	10978075	T	C	STOP_GAINED	LOC_Os12g18910
12	11010615	A	G	STOP_GAINED	LOC_Os12g18970
12	11011052	C	T	SPLICE_SITE_ACCEPTOR	LOC_Os12g18970
12	11172616	T	C	STOP_GAINED	LOC_Os12g19270
12	11339863	G	A	SPLICE_SITE_ACCEPTOR	LOC_Os12g19510
12	11416777	A	G	STOP_GAINED	LOC_Os12g19580
12	11536221	G	A	STOP_GAINED	LOC_Os12g19790
12	11586966	T	G	STOP_GAINED	LOC_Os12g19890
12	11603517	G	A	STOP_LOST	LOC_Os12g19910
12	11640610	G	A	STOP_LOST	LOC_Os12g19990
12	11758553	T	G	STOP_GAINED	LOC_Os12g20169
12	12419292	C	T	STOP_GAINED	LOC_Os12g22070
12	12589526	G	A	STOP_GAINED	LOC_Os12g22300
12	12602929	C	T	STOP_GAINED	LOC_Os12g22320
12	12633354	A	G	STOP_GAINED	LOC_Os12g22370
12	12634021	T	G	STOP_GAINED	LOC_Os12g22370
12	12649100	G	A	STOP_GAINED	LOC_Os12g22400
12	12713839	A	G	SPLICE_SITE_DONOR	LOC_Os12g22520
12	12775379	C	T	STOP_GAINED	LOC_Os12g22610
12	12874171	T	C	STOP_GAINED	LOC_Os12g22810
12	13449119	T	C	STOP_GAINED	LOC_Os12g23710
12	13449857	C	T	STOP_LOST	LOC_Os12g23710
12	13577121	C	T	SPLICE_SITE_ACCEPTOR	LOC_Os12g23869
12	15183931	G	T	STOP_GAINED	LOC_Os12g26100
12	16052282	G	A	STOP_GAINED	LOC_Os12g27330
12	16662529	A	G	STOP_GAINED	LOC_Os12g28210
12	17258557	A	G	STOP_GAINED	LOC_Os12g29150
12	17690518	A	G	SPLICE_SITE_DONOR	LOC_Os12g29660
12	17850757	A	T	SPLICE_SITE_DONOR	LOC_Os12g29850
12	18038955	A	G	START_LOST	LOC_Os12g30110
12	18047742	T	G	STOP_GAINED	LOC_Os12g30120
12	21608926	T	C	STOP_GAINED	LOC_Os12g35540
12	21762914	C	T	STOP_GAINED	LOC_Os12g35740
12	22773753	C	T	STOP_GAINED	LOC_Os12g37150
12	23010593	C	T	STOP_GAINED	LOC_Os12g37500
12	23067747	T	G	STOP_GAINED	LOC_Os12g37570
12	24391419	C	G	STOP_LOST	LOC_Os12g39550
12	24456472	T	G	SPLICE_SITE_DONOR	LOC_Os12g39620
12	24573238	C	A	SPLICE_SITE_ACCEPTOR	LOC_Os12g39790
12	24764589	T	C	STOP_GAINED	LOC_Os12g40050
12	27130414	T	C	SPLICE_SITE_ACCEPTOR	LOC_Os12g43664
12	27221776	T	C	STOP_GAINED	LOC_Os12g43850
12	27222184	T	C	STOP_GAINED	LOC_Os12g43850
12	27224517	G	A	STOP_GAINED	LOC_Os12g43850
12	27224789	C	T	STOP_GAINED	LOC_Os12g43850
12	27225128	C	T	STOP_GAINED	LOC_Os12g43850
