# Supplementary material for: Genomic structure analysis of a set of Oryza nivara introgression lines and identification of yield-associated QTLs using whole-genome resequencing
Source: Sci Rep. 2016 Jun 2;6:27425. doi: 10.1038/srep27425 (PMC4890301; doi:10.1038/srep27425)
Supplement: Supplementary Dataset 3 [file srep27425-s4.xls]

## Sheet: sheet1
Supplementary Dataset 3. Genome-wide 1,070 bin makers along 12 chromosomes.
Bin name	Chrom.	Start (Mb)	End (Mb)	Length (Mb)
Bin1	1	1e-06	0.179133	0.179132
Bin2	1	0.179133	0.374411	0.195278
Bin3	1	0.374411	0.543893	0.169482
Bin4	1	0.543893	0.634672	0.090779
Bin5	1	0.634672	0.818038	0.183366
Bin6	1	0.818038	1.70181	0.883772
Bin7	1	1.70181	2.19551	0.493702
Bin8	1	2.19551	2.20078	0.005263
Bin9	1	2.20078	2.27255	0.07177
Bin10	1	2.27255	2.49079	0.218241
Bin11	1	2.49079	2.64898	0.15819
Bin12	1	2.64898	2.84031	0.191338
Bin13	1	2.84031	2.91956	0.079242
Bin14	1	2.91956	3.37262	0.453065
Bin15	1	3.37262	3.5726	0.199977
Bin16	1	3.5726	3.64052	0.067922
Bin17	1	3.64052	3.65696	0.01644
Bin18	1	3.65696	3.84326	0.186304
Bin19	1	3.84326	4.07664	0.233378
Bin20	1	4.07664	4.1089	0.032254
Bin21	1	4.1089	4.1207	0.011807
Bin22	1	4.1207	4.18463	0.063924
Bin23	1	4.18463	4.24768	0.063049
Bin24	1	4.24768	4.31047	0.062795
Bin25	1	4.31047	4.3157	0.00523
Bin26	1	4.3157	5.54752	1.23182
Bin27	1	5.54752	6.63	1.08248
Bin28	1	6.63	6.78304	0.153037
Bin29	1	6.78304	6.97232	0.18928
Bin30	1	6.97232	7.00129	0.028978
Bin31	1	7.00129	7.63742	0.636129
Bin32	1	7.63742	7.71588	0.078457
Bin33	1	7.71588	7.75098	0.035099
Bin34	1	7.75098	7.7567	0.005719
Bin35	1	7.7567	7.80723	0.050533
Bin36	1	7.80723	8.29585	0.488624
Bin37	1	8.29585	8.90177	0.605917
Bin38	1	8.90177	8.90933	0.007562
Bin39	1	8.90933	9.26225	0.352921
Bin40	1	9.26225	9.44442	0.182169
Bin41	1	9.44442	11.0275	1.58304
Bin42	1	11.0275	11.041	0.013587
Bin43	1	11.041	11.1382	0.097148
Bin44	1	11.1382	11.7508	0.61262
Bin45	1	11.7508	11.7614	0.010606
Bin46	1	11.7614	11.9787	0.217228
Bin47	1	11.9787	12.1699	0.191293
Bin48	1	12.1699	12.1987	0.028779
Bin49	1	12.1987	12.2903	0.091544
Bin50	1	12.2903	12.5508	0.260572
Bin51	1	12.5508	12.7296	0.178748
Bin52	1	12.7296	12.8209	0.091362
Bin53	1	12.8209	13.334	0.51306
Bin54	1	13.334	13.943	0.609022
Bin55	1	13.943	14.1933	0.250292
Bin56	1	14.1933	14.2565	0.063207
Bin57	1	14.2565	14.3059	0.049391
Bin58	1	14.3059	14.3593	0.053338
Bin59	1	14.3593	14.365	0.005697
Bin60	1	14.365	14.4786	0.113675
Bin61	1	14.4786	14.7789	0.300237
Bin62	1	14.7789	14.9808	0.201921
Bin63	1	14.9808	14.9882	0.007387
Bin64	1	14.9882	18.4582	3.47005
Bin65	1	18.4582	19.0767	0.618503
Bin66	1	19.0767	20.151	1.07428
Bin67	1	20.151	20.299	0.147985
Bin68	1	20.299	20.4728	0.173797
Bin69	1	20.4728	20.5999	0.127098
Bin70	1	20.5999	20.6298	0.029912
Bin71	1	20.6298	20.8347	0.204856
Bin72	1	20.8347	21.0581	0.223403
Bin73	1	21.0581	21.7521	0.694015
Bin74	1	21.7521	21.8357	0.08366
Bin75	1	21.8357	21.9833	0.147542
Bin76	1	21.9833	22.0729	0.08961
Bin77	1	22.0729	22.153	0.080089
Bin78	1	22.153	22.529	0.375993
Bin79	1	22.529	22.5576	0.028606
Bin80	1	22.5576	23.173	0.61546
Bin81	1	23.173	23.4951	0.322023
Bin82	1	23.4951	23.6652	0.170139
Bin83	1	23.6652	23.6775	0.012252
Bin84	1	23.6775	24.0044	0.326977
Bin85	1	24.0044	24.0785	0.074116
Bin86	1	24.0785	24.3214	0.242886
Bin87	1	24.3214	24.3333	0.011843
Bin88	1	24.3333	24.3728	0.039543
Bin89	1	24.3728	24.4445	0.071723
Bin90	1	24.4445	24.7281	0.283578
Bin91	1	24.7281	24.7891	0.061018
Bin92	1	24.7891	25.023	0.233824
Bin93	1	25.023	25.0289	0.005972
Bin94	1	25.0289	25.1404	0.111425
Bin95	1	25.1404	25.4639	0.323511
Bin96	1	25.4639	25.7071	0.243187
Bin97	1	25.7071	25.7517	0.044653
Bin98	1	25.7517	26.0021	0.250386
Bin99	1	26.0021	26.1172	0.115092
Bin100	1	26.1172	26.1432	0.026016
Bin101	1	26.1432	26.4295	0.286323
Bin102	1	26.4295	26.5563	0.1268
Bin103	1	26.5563	26.833	0.276682
Bin104	1	26.833	27.1458	0.312767
Bin105	1	27.1458	27.2431	0.097305
Bin106	1	27.2431	27.4293	0.186207
Bin107	1	27.4293	27.944	0.514681
Bin108	1	27.944	28.4617	0.517702
Bin109	1	28.4617	28.4671	0.005464
Bin110	1	28.4671	28.4874	0.020216
Bin111	1	28.4874	28.5587	0.071357
Bin112	1	28.5587	28.6291	0.07039
Bin113	1	28.6291	28.7073	0.078165
Bin114	1	28.7073	29.1433	0.436018
Bin115	1	29.1433	29.1583	0.014978
Bin116	1	29.1583	29.3414	0.183184
Bin117	1	29.3414	29.6137	0.272294
Bin118	1	29.6137	29.7546	0.140839
Bin119	1	29.7546	30.0111	0.256474
Bin120	1	30.0111	30.0242	0.0131
Bin121	1	30.0242	30.3858	0.361617
Bin122	1	30.3858	30.9473	0.561531
Bin123	1	30.9473	31.0615	0.114193
Bin124	1	31.0615	31.0669	0.005407
Bin125	1	31.0669	31.6737	0.606796
Bin126	1	31.6737	31.7357	0.062005
Bin127	1	31.7357	31.9276	0.191938
Bin128	1	31.9276	32.2044	0.276805
Bin129	1	32.2044	32.2115	0.007026
Bin130	1	32.2115	32.8496	0.638082
Bin131	1	32.8496	33.2725	0.422962
Bin132	1	33.2725	33.4348	0.162318
Bin133	1	33.4348	33.4809	0.046087
Bin134	1	33.4809	33.5657	0.084803
Bin135	1	33.5657	34.6255	1.05981
Bin136	1	34.6255	34.8584	0.232859
Bin137	1	34.8584	35.1515	0.29306
Bin138	1	35.1515	35.1671	0.015691
Bin139	1	35.1671	35.2198	0.052686
Bin140	1	35.2198	35.5499	0.330096
Bin141	1	35.5499	35.6542	0.104273
Bin142	1	35.6542	35.9255	0.271311
Bin143	1	35.9255	35.9973	0.071784
Bin144	1	35.9973	36.4486	0.451353
Bin145	1	36.4486	37.0824	0.633711
Bin146	1	37.0824	37.7397	0.657348
Bin147	1	37.7397	37.9496	0.20987
Bin148	1	37.9496	37.9888	0.039266
Bin149	1	37.9888	38.1744	0.185607
Bin150	1	38.1744	38.3873	0.212861
Bin151	1	38.3873	38.6792	0.291931
Bin152	1	38.6792	38.6879	0.008655
Bin153	1	38.6879	38.7276	0.039656
Bin154	1	38.7276	38.8371	0.10951
Bin155	1	38.8371	39.0953	0.258284
Bin156	1	39.0953	39.3272	0.231846
Bin157	1	39.3272	39.9481	0.620879
Bin158	1	39.9481	40.0185	0.070401
Bin159	1	40.0185	40.2368	0.218294
Bin160	1	40.2368	40.2878	0.051021
Bin161	1	40.2878	40.305	0.017202
Bin162	1	40.305	40.4084	0.103412
Bin163	1	40.4084	40.6958	0.287357
Bin164	1	40.6958	40.7595	0.063718
Bin165	1	40.7595	40.7851	0.025673
Bin166	1	40.7851	41.7504	0.965229
Bin167	1	41.7504	41.8014	0.051049
Bin168	1	41.8014	41.8513	0.049859
Bin169	1	41.8513	41.9617	0.110404
Bin170	1	41.9617	42.2936	0.331899
Bin171	1	42.2936	42.3415	0.047934
Bin172	1	42.3415	42.424	0.082434
Bin173	1	42.424	42.433	0.009059
Bin174	1	42.433	42.8614	0.428362
Bin175	1	42.8614	42.9004	0.039027
Bin176	1	42.9004	42.9569	0.056447
Bin177	1	42.9569	42.9837	0.026864
Bin178	1	42.9837	43.2709	0.287209
Bin179	2	1e-06	0.449742	0.449741
Bin180	2	0.449742	0.69792	0.248178
Bin181	2	0.69792	0.850708	0.152788
Bin182	2	0.850708	0.8768	0.026092
Bin183	2	0.8768	1.00581	0.129006
Bin184	2	1.00581	1.99323	0.987419
Bin185	2	1.99323	2.19474	0.201517
Bin186	2	2.19474	2.87071	0.675965
Bin187	2	2.87071	2.9311	0.060392
Bin188	2	2.9311	3.78131	0.850213
Bin189	2	3.78131	6.01638	2.23507
Bin190	2	6.01638	8.89167	2.87529
Bin191	2	8.89167	8.91709	0.025421
Bin192	2	8.91709	9.55349	0.636399
Bin193	2	9.55349	9.58404	0.030552
Bin194	2	9.58404	9.64164	0.057598
Bin195	2	9.64164	9.80162	0.159984
Bin196	2	9.80162	9.82669	0.025065
Bin197	2	9.82669	9.91303	0.086343
Bin198	2	9.91303	10.0169	0.103898
Bin199	2	10.0169	10.0415	0.024533
Bin200	2	10.0415	10.3856	0.344128
Bin201	2	10.3856	10.4065	0.020958
Bin202	2	10.4065	10.4375	0.030995
Bin203	2	10.4375	10.4473	0.009759
Bin204	2	10.4473	11.1186	0.671256
Bin205	2	11.1186	11.1583	0.039721
Bin206	2	11.1583	11.3987	0.240372
Bin207	2	11.3987	11.8453	0.446656
Bin208	2	11.8453	12.1217	0.27642
Bin209	2	12.1217	16.0265	3.90477
Bin210	2	16.0265	16.0761	0.049633
Bin211	2	16.0761	17.1741	1.09796
Bin212	2	17.1741	17.8754	0.70128
Bin213	2	17.8754	18.4664	0.59108
Bin214	2	18.4664	18.5401	0.073638
Bin215	2	18.5401	18.9129	0.372844
Bin216	2	18.9129	18.923	0.010121
Bin217	2	18.923	19.1032	0.180122
Bin218	2	19.1032	19.2098	0.106589
Bin219	2	19.2098	19.2934	0.083614
Bin220	2	19.2934	19.6656	0.372256
Bin221	2	19.6656	19.6756	0.010006
Bin222	2	19.6756	20.3893	0.71371
Bin223	2	20.3893	20.5673	0.177904
Bin224	2	20.5673	20.6249	0.057683
Bin225	2	20.6249	20.8696	0.244677
Bin226	2	20.8696	21.2929	0.42327
Bin227	2	21.2929	21.4053	0.112454
Bin228	2	21.4053	21.4111	0.005815
Bin229	2	21.4111	21.4569	0.045791
Bin230	2	21.4569	21.8158	0.358894
Bin231	2	21.8158	21.9334	0.117527
Bin232	2	21.9334	22.2457	0.312355
Bin233	2	22.2457	22.29	0.044306
Bin234	2	22.29	22.3314	0.041364
Bin235	2	22.3314	22.3925	0.061124
Bin236	2	22.3925	22.694	0.301529
Bin237	2	22.694	22.8594	0.165379
Bin238	2	22.8594	22.9132	0.053826
Bin239	2	22.9132	22.9444	0.031167
Bin240	2	22.9444	22.9821	0.037649
Bin241	2	22.9821	23.1872	0.205115
Bin242	2	23.1872	23.4735	0.286334
Bin243	2	23.4735	23.8366	0.363051
Bin244	2	23.8366	23.8484	0.011824
Bin245	2	23.8484	24.106	0.257609
Bin246	2	24.106	24.2333	0.127328
Bin247	2	24.2333	24.758	0.524693
Bin248	2	24.758	24.9947	0.236689
Bin249	2	24.9947	25.4161	0.421394
Bin250	2	25.4161	25.7948	0.37869
Bin251	2	25.7948	25.8759	0.081077
Bin252	2	25.8759	25.8898	0.013899
Bin253	2	25.8898	26.0357	0.145941
Bin254	2	26.0357	26.0508	0.01512
Bin255	2	26.0508	26.0654	0.014542
Bin256	2	26.0654	26.2819	0.216517
Bin257	2	26.2819	26.3345	0.052577
Bin258	2	26.3345	26.5483	0.213887
Bin259	2	26.5483	26.7382	0.18986
Bin260	2	26.7382	27.0936	0.355405
Bin261	2	27.0936	27.5184	0.42478
Bin262	2	27.5184	27.8959	0.37748
Bin263	2	27.8959	27.9393	0.043381
Bin264	2	27.9393	28.1916	0.25238
Bin265	2	28.1916	28.5848	0.393158
Bin266	2	28.5848	28.9328	0.348018
Bin267	2	28.9328	29.7083	0.775516
Bin268	2	29.7083	29.7965	0.088158
Bin269	2	29.7965	29.8083	0.011824
Bin270	2	29.8083	29.8209	0.012545
Bin271	2	29.8209	29.8485	0.027616
Bin272	2	29.8485	29.9957	0.147205
Bin273	2	29.9957	30.1138	0.118116
Bin274	2	30.1138	30.5818	0.467977
Bin275	2	30.5818	30.6039	0.022117
Bin276	2	30.6039	30.6276	0.023714
Bin277	2	30.6276	30.6352	0.00756
Bin278	2	30.6352	30.6641	0.028926
Bin279	2	30.6641	30.6804	0.016266
Bin280	2	30.6804	30.7625	0.082129
Bin281	2	30.7625	30.8413	0.078804
Bin282	2	30.8413	31.0822	0.240884
Bin283	2	31.0822	31.1648	0.082677
Bin284	2	31.1648	31.2581	0.09322
Bin285	2	31.2581	31.6097	0.351668
Bin286	2	31.6097	31.814	0.204275
Bin287	2	31.814	32.6652	0.851205
Bin288	2	32.6652	32.7113	0.046076
Bin289	2	32.7113	32.8189	0.107611
Bin290	2	32.8189	32.8317	0.012847
Bin291	2	32.8317	33.167	0.335272
Bin292	2	33.167	33.1774	0.010358
Bin293	2	33.1774	33.3595	0.182132
Bin294	2	33.3595	33.5219	0.16241
Bin295	2	33.5219	33.5952	0.073317
Bin296	2	33.5952	33.6506	0.055371
Bin297	2	33.6506	33.7477	0.09711
Bin298	2	33.7477	33.8959	0.148227
Bin299	2	33.8959	33.9457	0.049802
Bin300	2	33.9457	34.0016	0.055846
Bin301	2	34.0016	34.1286	0.126969
Bin302	2	34.1286	34.1876	0.059066
Bin303	2	34.1876	34.2734	0.085767
Bin304	2	34.2734	34.3018	0.028373
Bin305	2	34.3018	34.617	0.315189
Bin306	2	34.617	34.8955	0.278539
Bin307	2	34.8955	35.0604	0.16492
Bin308	2	35.0604	35.3005	0.240056
Bin309	2	35.3005	35.334	0.03355
Bin310	2	35.334	35.9372	0.60323
Bin311	3	1e-06	0.498873	0.498872
Bin312	3	0.498873	0.540868	0.041995
Bin313	3	0.540868	0.961182	0.420314
Bin314	3	0.961182	1.01216	0.050977
Bin315	3	1.01216	1.15192	0.139756
Bin316	3	1.15192	1.18999	0.03807
Bin317	3	1.18999	1.69767	0.507682
Bin318	3	1.69767	2.06477	0.367101
Bin319	3	2.06477	2.34446	0.279689
Bin320	3	2.34446	2.52403	0.179573
Bin321	3	2.52403	2.66929	0.145265
Bin322	3	2.66929	3.08326	0.41397
Bin323	3	3.08326	3.23501	0.151746
Bin324	3	3.23501	3.25217	0.017163
Bin325	3	3.25217	3.313	0.060822
Bin326	3	3.313	3.37562	0.062622
Bin327	3	3.37562	3.51861	0.14299
Bin328	3	3.51861	3.76258	0.243967
Bin329	3	3.76258	3.85359	0.091015
Bin330	3	3.85359	4.47196	0.61837
Bin331	3	4.47196	4.67271	0.200751
Bin332	3	4.67271	5.01578	0.343068
Bin333	3	5.01578	5.03655	0.020776
Bin334	3	5.03655	5.44411	0.407551
Bin335	3	5.44411	5.54132	0.097218
Bin336	3	5.54132	6.00375	0.462428
Bin337	3	6.00375	6.02577	0.022016
Bin338	3	6.02577	6.68939	0.663623
Bin339	3	6.68939	6.71502	0.02563
Bin340	3	6.71502	6.77413	0.059108
Bin341	3	6.77413	6.80138	0.027254
Bin342	3	6.80138	6.96408	0.162701
Bin343	3	6.96408	7.53935	0.575266
Bin344	3	7.53935	7.66267	0.123319
Bin345	3	7.66267	8.11529	0.452626
Bin346	3	8.11529	8.18469	0.069397
Bin347	3	8.18469	8.91968	0.734988
Bin348	3	8.91968	9.379	0.459323
Bin349	3	9.379	9.94797	0.568968
Bin350	3	9.94797	10.4028	0.454857
Bin351	3	10.4028	10.5278	0.125015
Bin352	3	10.5278	10.5412	0.013342
Bin353	3	10.5412	10.6561	0.114945
Bin354	3	10.6561	10.9865	0.330386
Bin355	3	10.9865	10.9957	0.009142
Bin356	3	10.9957	11.0661	0.070486
Bin357	3	11.0661	11.4113	0.345177
Bin358	3	11.4113	11.4694	0.058058
Bin359	3	11.4694	11.6374	0.167972
Bin360	3	11.6374	11.7389	0.101544
Bin361	3	11.7389	11.7886	0.049686
Bin362	3	11.7886	11.841	0.052455
Bin363	3	11.841	11.9082	0.067201
Bin364	3	11.9082	12.6982	0.790008
Bin365	3	12.6982	12.7628	0.064525
Bin366	3	12.7628	12.8447	0.08193
Bin367	3	12.8447	14.4882	1.64348
Bin368	3	14.4882	14.4992	0.010991
Bin369	3	14.4992	14.5072	0.008031
Bin370	3	14.5072	14.7825	0.275298
Bin371	3	14.7825	15.057	0.274504
Bin372	3	15.057	15.4575	0.400453
Bin373	3	15.4575	16.8924	1.43498
Bin374	3	16.8924	16.974	0.081601
Bin375	3	16.974	17.9332	0.9592
Bin376	3	17.9332	18.0696	0.136336
Bin377	3	18.0696	19.2056	1.13606
Bin378	3	19.2056	19.4224	0.216774
Bin379	3	19.4224	20.8294	1.40695
Bin380	3	20.8294	22.3358	1.50649
Bin381	3	22.3358	23.7708	1.43493
Bin382	3	23.7708	27.4424	3.67167
Bin383	3	27.4424	27.4674	0.024919
Bin384	3	27.4674	27.5515	0.084187
Bin385	3	27.5515	28.3459	0.794314
Bin386	3	28.3459	28.5638	0.217916
Bin387	3	28.5638	28.966	0.402176
Bin388	3	28.966	29.0637	0.097757
Bin389	3	29.0637	29.5268	0.463057
Bin390	3	29.5268	29.7206	0.193795
Bin391	3	29.7206	30.4898	0.769229
Bin392	3	30.4898	31.3993	0.909556
Bin393	3	31.3993	31.4122	0.012895
Bin394	3	31.4122	32.0297	0.617474
Bin395	3	32.0297	32.5816	0.551909
Bin396	3	32.5816	32.6516	0.069968
Bin397	3	32.6516	33.2988	0.647187
Bin398	3	33.2988	33.3883	0.089503
Bin399	3	33.3883	33.3935	0.005242
Bin400	3	33.3935	33.4867	0.093138
Bin401	3	33.4867	33.5971	0.110432
Bin402	3	33.5971	33.79	0.192904
Bin403	3	33.79	33.8445	0.054484
Bin404	3	33.8445	33.928	0.08355
Bin405	3	33.928	34.7459	0.817911
Bin406	3	34.7459	34.8234	0.077454
Bin407	3	34.8234	35.1421	0.318717
Bin408	3	35.1421	35.3717	0.229547
Bin409	3	35.3717	35.4991	0.127428
Bin410	3	35.4991	35.8358	0.336663
Bin411	3	35.8358	36.0814	0.245617
Bin412	3	36.0814	36.4138	0.332451
Bin413	4	1e-06	0.168782	0.168781
Bin414	4	0.168782	0.562176	0.393394
Bin415	4	0.562176	0.620676	0.0585
Bin416	4	0.620676	0.706734	0.086058
Bin417	4	0.706734	1.20463	0.497891
Bin418	4	1.20463	1.73255	0.527928
Bin419	4	1.73255	2.00298	0.270423
Bin420	4	2.00298	4.41243	2.40945
Bin421	4	4.41243	4.59673	0.184303
Bin422	4	4.59673	5.18908	0.59235
Bin423	4	5.18908	5.56177	0.372693
Bin424	4	5.56177	5.58992	0.028143
Bin425	4	5.58992	5.83994	0.250026
Bin426	4	5.83994	7.05757	1.21763
Bin427	4	7.05757	7.20117	0.143603
Bin428	4	7.20117	14.1918	6.99065
Bin429	4	14.1918	16.3764	2.18453
Bin430	4	16.3764	16.4151	0.038776
Bin431	4	16.4151	17.8438	1.42869
Bin432	4	17.8438	17.892	0.048164
Bin433	4	17.892	18.845	0.952987
Bin434	4	18.845	19.504	0.659038
Bin435	4	19.504	19.512	0.007964
Bin436	4	19.512	19.5657	0.053752
Bin437	4	19.5657	20.1497	0.583972
Bin438	4	20.1497	20.5966	0.446866
Bin439	4	20.5966	20.6591	0.062543
Bin440	4	20.6591	20.9341	0.274967
Bin441	4	20.9341	20.9534	0.019292
Bin442	4	20.9534	21.1425	0.189183
Bin443	4	21.1425	21.4283	0.285781
Bin444	4	21.4283	21.5854	0.157068
Bin445	4	21.5854	21.6585	0.073133
Bin446	4	21.6585	22.0083	0.349813
Bin447	4	22.0083	22.1457	0.137341
Bin448	4	22.1457	22.1538	0.008159
Bin449	4	22.1538	22.1588	0.005002
Bin450	4	22.1588	22.3206	0.161779
Bin451	4	22.3206	22.3354	0.014749
Bin452	4	22.3354	22.3502	0.014808
Bin453	4	22.3502	22.8106	0.460375
Bin454	4	22.8106	22.8626	0.052084
Bin455	4	22.8626	22.9342	0.07155
Bin456	4	22.9342	23.1617	0.227532
Bin457	4	23.1617	23.4131	0.251379
Bin458	4	23.4131	24.1131	0.699969
Bin459	4	24.1131	24.2779	0.164824
Bin460	4	24.2779	24.2875	0.00963
Bin461	4	24.2875	25.3886	1.10111
Bin462	4	25.3886	25.5902	0.201521
Bin463	4	25.5902	25.6242	0.034092
Bin464	4	25.6242	25.7394	0.115145
Bin465	4	25.7394	26.5426	0.803221
Bin466	4	26.5426	26.5592	0.016635
Bin467	4	26.5592	26.9448	0.385557
Bin468	4	26.9448	27.0476	0.102813
Bin469	4	27.0476	27.0722	0.024623
Bin470	4	27.0722	27.0926	0.020331
Bin471	4	27.0926	27.4121	0.31952
Bin472	4	27.4121	28.2388	0.826728
Bin473	4	28.2388	28.3405	0.10165
Bin474	4	28.3405	28.4219	0.081398
Bin475	4	28.4219	28.4572	0.035333
Bin476	4	28.4572	29.0472	0.589987
Bin477	4	29.0472	29.0594	0.012182
Bin478	4	29.0594	29.0845	0.025171
Bin479	4	29.0845	29.5579	0.473408
Bin480	4	29.5579	29.7212	0.163246
Bin481	4	29.7212	30.0811	0.359933
Bin482	4	30.0811	30.3696	0.288506
Bin483	4	30.3696	30.3844	0.01477
Bin484	4	30.3844	30.4296	0.045242
Bin485	4	30.4296	30.4506	0.020942
Bin486	4	30.4506	30.4606	0.010058
Bin487	4	30.4606	31.1309	0.670228
Bin488	4	31.1309	31.2482	0.117319
Bin489	4	31.2482	31.8775	0.629355
Bin490	4	31.8775	32.0378	0.160207
Bin491	4	32.0378	32.833	0.795231
Bin492	4	32.833	32.9486	0.115638
Bin493	4	32.9486	33.0187	0.070072
Bin494	4	33.0187	33.0711	0.052381
Bin495	4	33.0711	33.0987	0.027635
Bin496	4	33.0987	33.4417	0.343034
Bin497	4	33.4417	33.5059	0.064177
Bin498	4	33.5059	33.513	0.00706
Bin499	4	33.513	33.5561	0.043154
Bin500	4	33.5561	33.9356	0.379419
Bin501	4	33.9356	33.9427	0.007183
Bin502	4	33.9427	33.9549	0.012122
Bin503	4	33.9549	34.3291	0.37429
Bin504	4	34.3291	34.517	0.187892
Bin505	4	34.517	34.5338	0.016804
Bin506	4	34.5338	34.5847	0.050876
Bin507	4	34.5847	34.65	0.065258
Bin508	4	34.65	35.0025	0.352474
Bin509	4	35.0025	35.1216	0.119191
Bin510	4	35.1216	35.2114	0.089729
Bin511	4	35.2114	35.5027	0.291322
Bin512	5	1e-06	0.901578	0.901577
Bin513	5	0.901578	1.02093	0.119353
Bin514	5	1.02093	1.50269	0.481762
Bin515	5	1.50269	1.65736	0.15467
Bin516	5	1.65736	1.66549	0.00813
Bin517	5	1.66549	1.68355	0.018055
Bin518	5	1.68355	1.71436	0.030816
Bin519	5	1.71436	2.03726	0.322891
Bin520	5	2.03726	2.05503	0.017779
Bin521	5	2.05503	2.16273	0.107692
Bin522	5	2.16273	2.61643	0.453701
Bin523	5	2.61643	3.84257	1.22614
Bin524	5	3.84257	4.95255	1.10998
Bin525	5	4.95255	5.41172	0.459164
Bin526	5	5.41172	5.55192	0.140205
Bin527	5	5.55192	5.70585	0.153927
Bin528	5	5.70585	6.39353	0.687677
Bin529	5	6.39353	7.00245	0.608926
Bin530	5	7.00245	8.10896	1.10651
Bin531	5	8.10896	10.3547	2.2457
Bin532	5	10.3547	12.6561	2.30142
Bin533	5	12.6561	14.1974	1.54129
Bin534	5	14.1974	15.0102	0.812812
Bin535	5	15.0102	15.7003	0.690107
Bin536	5	15.7003	16.6022	0.901928
Bin537	5	16.6022	17.1014	0.499134
Bin538	5	17.1014	17.5885	0.487137
Bin539	5	17.5885	18.0753	0.486784
Bin540	5	18.0753	18.1601	0.084834
Bin541	5	18.1601	18.4519	0.291824
Bin542	5	18.4519	19.93	1.47805
Bin543	5	19.93	22.2467	2.31675
Bin544	5	22.2467	22.3425	0.095801
Bin545	5	22.3425	22.356	0.01348
Bin546	5	22.356	22.361	0.005032
Bin547	5	22.361	23.389	1.02792
Bin548	5	23.389	23.64	0.251061
Bin549	5	23.64	25.4129	1.77283
Bin550	5	25.4129	25.4315	0.018684
Bin551	5	25.4315	25.4398	0.008282
Bin552	5	25.4398	25.4471	0.007294
Bin553	5	25.4471	25.5473	0.100184
Bin554	5	25.5473	25.829	0.281743
Bin555	5	25.829	26.9886	1.15954
Bin556	5	26.9886	27.149	0.160455
Bin557	5	27.149	27.2443	0.095279
Bin558	5	27.2443	27.4914	0.247114
Bin559	5	27.4914	27.7795	0.288019
Bin560	5	27.7795	27.8894	0.10998
Bin561	5	27.8894	28.1112	0.22178
Bin562	5	28.1112	28.583	0.471792
Bin563	5	28.583	28.7053	0.122287
Bin564	5	28.7053	29.0166	0.311353
Bin565	5	29.0166	29.0848	0.068136
Bin566	5	29.0848	29.1001	0.015313
Bin567	5	29.1001	29.2559	0.155763
Bin568	5	29.2559	29.3521	0.096232
Bin569	5	29.3521	29.4129	0.060809
Bin570	5	29.4129	29.9584	0.545536
Bin571	6	1e-06	0.272366	0.272365
Bin572	6	0.272366	0.349095	0.076729
Bin573	6	0.349095	0.40927	0.060175
Bin574	6	0.40927	0.586774	0.177504
Bin575	6	0.586774	0.621667	0.034893
Bin576	6	0.621667	0.689413	0.067746
Bin577	6	0.689413	1.34534	0.655929
Bin578	6	1.34534	1.51585	0.170505
Bin579	6	1.51585	1.56105	0.045201
Bin580	6	1.56105	1.57628	0.015229
Bin581	6	1.57628	1.5848	0.008524
Bin582	6	1.5848	1.60265	0.017847
Bin583	6	1.60265	1.62761	0.024959
Bin584	6	1.62761	1.73402	0.10641
Bin585	6	1.73402	1.97567	0.241654
Bin586	6	1.97567	2.03242	0.056747
Bin587	6	2.03242	2.12859	0.096171
Bin588	6	2.12859	3.39823	1.26964
Bin589	6	3.39823	3.92156	0.523334
Bin590	6	3.92156	3.93926	0.017699
Bin591	6	3.93926	3.94668	0.007423
Bin592	6	3.94668	4.40517	0.458487
Bin593	6	4.40517	4.64995	0.244777
Bin594	6	4.64995	4.67616	0.026208
Bin595	6	4.67616	4.7918	0.115642
Bin596	6	4.7918	4.96544	0.173639
Bin597	6	4.96544	5.98898	1.02354
Bin598	6	5.98898	6.42394	0.43496
Bin599	6	6.42394	6.50949	0.08555
Bin600	6	6.50949	6.88647	0.376982
Bin601	6	6.88647	6.95196	0.065491
Bin602	6	6.95196	7.54258	0.590616
Bin603	6	7.54258	7.56551	0.022933
Bin604	6	7.56551	7.6227	0.057188
Bin605	6	7.6227	11.0465	3.42376
Bin606	6	11.0465	11.9671	0.920621
Bin607	6	11.9671	12.057	0.089963
Bin608	6	12.057	12.3408	0.283754
Bin609	6	12.3408	12.6927	0.351924
Bin610	6	12.6927	12.8161	0.123422
Bin611	6	12.8161	13.1117	0.29556
Bin612	6	13.1117	13.1182	0.006488
Bin613	6	13.1182	13.6799	0.561662
Bin614	6	13.6799	15.6694	1.98957
Bin615	6	15.6694	16.459	0.789549
Bin616	6	16.459	17.1823	0.723342
Bin617	6	17.1823	17.7233	0.541017
Bin618	6	17.7233	18.0237	0.300338
Bin619	6	18.0237	18.7127	0.689042
Bin620	6	18.7127	19.6723	0.959567
Bin621	6	19.6723	19.6801	0.007821
Bin622	6	19.6801	19.7655	0.085373
Bin623	6	19.7655	20.6325	0.867011
Bin624	6	20.6325	21.1309	0.498373
Bin625	6	21.1309	21.2028	0.071905
Bin626	6	21.2028	21.5062	0.303428
Bin627	6	21.5062	25.7154	4.20924
Bin628	6	25.7154	25.7713	0.055876
Bin629	6	25.7713	25.7791	0.007757
Bin630	6	25.7791	25.7875	0.008398
Bin631	6	25.7875	26.7556	0.968148
Bin632	6	26.7556	26.8307	0.075042
Bin633	6	26.8307	27.1083	0.277689
Bin634	6	27.1083	28.0475	0.939183
Bin635	6	28.0475	28.289	0.241474
Bin636	6	28.289	28.2973	0.008304
Bin637	6	28.2973	28.3359	0.038543
Bin638	6	28.3359	28.3926	0.056789
Bin639	6	28.3926	28.8963	0.503664
Bin640	6	28.8963	29.1624	0.266062
Bin641	6	29.1624	29.1701	0.007777
Bin642	6	29.1701	29.7312	0.561045
Bin643	6	29.7312	29.7947	0.06352
Bin644	6	29.7947	29.984	0.189336
Bin645	6	29.984	30.034	0.049921
Bin646	6	30.034	30.9428	0.908864
Bin647	6	30.9428	30.9524	0.009607
Bin648	6	30.9524	31.2488	0.296351
Bin649	7	1e-06	0.436	0.435999
Bin650	7	0.436	0.762362	0.326362
Bin651	7	0.762362	2.02985	1.26749
Bin652	7	2.02985	4.60747	2.57762
Bin653	7	4.60747	4.61864	0.011169
Bin654	7	4.61864	4.65457	0.035937
Bin655	7	4.65457	4.6793	0.024724
Bin656	7	4.6793	5.25817	0.578872
Bin657	7	5.25817	5.59071	0.332543
Bin658	7	5.59071	5.62463	0.033914
Bin659	7	5.62463	5.95374	0.329112
Bin660	7	5.95374	6.13819	0.184453
Bin661	7	6.13819	6.16547	0.027275
Bin662	7	6.16547	6.17529	0.009821
Bin663	7	6.17529	7.65826	1.48297
Bin664	7	7.65826	8.18768	0.529419
Bin665	7	8.18768	8.50688	0.319199
Bin666	7	8.50688	8.91187	0.40499
Bin667	7	8.91187	16.2857	7.37382
Bin668	7	16.2857	17.2146	0.928942
Bin669	7	17.2146	17.3452	0.130545
Bin670	7	17.3452	17.4296	0.084465
Bin671	7	17.4296	17.8202	0.390524
Bin672	7	17.8202	18.0795	0.259285
Bin673	7	18.0795	18.0859	0.006435
Bin674	7	18.0859	18.2564	0.170549
Bin675	7	18.2564	18.665	0.408575
Bin676	7	18.665	19.0953	0.430288
Bin677	7	19.0953	19.3361	0.240772
Bin678	7	19.3361	19.3442	0.008169
Bin679	7	19.3442	19.6507	0.306447
Bin680	7	19.6507	19.8368	0.186118
Bin681	7	19.8368	20.3574	0.520554
Bin682	7	20.3574	20.5372	0.179879
Bin683	7	20.5372	20.7768	0.239545
Bin684	7	20.7768	21.085	0.308179
Bin685	7	21.085	21.2781	0.193178
Bin686	7	21.2781	22.3234	1.04529
Bin687	7	22.3234	22.3337	0.010289
Bin688	7	22.3337	22.4471	0.113392
Bin689	7	22.4471	22.5649	0.117803
Bin690	7	22.5649	22.5979	0.032958
Bin691	7	22.5979	23.2051	0.607207
Bin692	7	23.2051	23.9067	0.701585
Bin693	7	23.9067	24.3201	0.413454
Bin694	7	24.3201	24.349	0.028869
Bin695	7	24.349	24.3545	0.005539
Bin696	7	24.3545	24.3746	0.020119
Bin697	7	24.3746	24.4376	0.062998
Bin698	7	24.4376	24.4593	0.021624
Bin699	7	24.4593	24.6574	0.198144
Bin700	7	24.6574	24.9147	0.257266
Bin701	7	24.9147	25.5264	0.611728
Bin702	7	25.5264	25.6748	0.148423
Bin703	7	25.6748	26.2758	0.60096
Bin704	7	26.2758	26.2973	0.02149
Bin705	7	26.2973	26.8457	0.548462
Bin706	7	26.8457	27.1709	0.32518
Bin707	7	27.1709	27.7328	0.561883
Bin708	7	27.7328	27.7548	0.022015
Bin709	7	27.7548	27.7984	0.043572
Bin710	7	27.7984	27.8847	0.086319
Bin711	7	27.8847	28.3897	0.504963
Bin712	7	28.3897	28.8708	0.481115
Bin713	7	28.8708	29.0112	0.140365
Bin714	7	29.0112	29.2681	0.256953
Bin715	7	29.2681	29.3094	0.041323
Bin716	7	29.3094	29.6976	0.388193
Bin717	8	1e-06	0.272425	0.272424
Bin718	8	0.272425	0.373738	0.101313
Bin719	8	0.373738	0.424764	0.051026
Bin720	8	0.424764	0.54036	0.115596
Bin721	8	0.54036	0.606464	0.066104
Bin722	8	0.606464	0.63818	0.031716
Bin723	8	0.63818	1.00023	0.362054
Bin724	8	1.00023	1.0343	0.034068
Bin725	8	1.0343	1.58537	0.551066
Bin726	8	1.58537	1.60945	0.024081
Bin727	8	1.60945	1.69297	0.083523
Bin728	8	1.69297	2.18646	0.493487
Bin729	8	2.18646	2.22492	0.038465
Bin730	8	2.22492	2.35789	0.132968
Bin731	8	2.35789	2.79526	0.437368
Bin732	8	2.79526	2.9722	0.176944
Bin733	8	2.9722	3.04534	0.073135
Bin734	8	3.04534	3.09957	0.054227
Bin735	8	3.09957	3.22003	0.120463
Bin736	8	3.22003	3.9077	0.687675
Bin737	8	3.9077	4.01509	0.107386
Bin738	8	4.01509	4.09361	0.078524
Bin739	8	4.09361	4.29315	0.199536
Bin740	8	4.29315	4.33101	0.037863
Bin741	8	4.33101	4.79737	0.46636
Bin742	8	4.79737	4.81463	0.017257
Bin743	8	4.81463	4.99527	0.180643
Bin744	8	4.99527	5.81056	0.815286
Bin745	8	5.81056	5.82205	0.011494
Bin746	8	5.82205	5.85713	0.035077
Bin747	8	5.85713	7.82284	1.96571
Bin748	8	7.82284	7.93703	0.1142
Bin749	8	7.93703	8.56445	0.627418
Bin750	8	8.56445	8.87471	0.31026
Bin751	8	8.87471	8.88999	0.015281
Bin752	8	8.88999	8.98636	0.096366
Bin753	8	8.98636	8.99399	0.007625
Bin754	8	8.99399	9.38286	0.388874
Bin755	8	9.38286	9.78727	0.404416
Bin756	8	9.78727	9.85845	0.07118
Bin757	8	9.85845	10.8768	1.01837
Bin758	8	10.8768	10.8963	0.019502
Bin759	8	10.8963	14.1806	3.28425
Bin760	8	14.1806	14.2019	0.021323
Bin761	8	14.2019	14.6086	0.406682
Bin762	8	14.6086	16.5861	1.97757
Bin763	8	16.5861	17.2463	0.660115
Bin764	8	17.2463	17.4736	0.227375
Bin765	8	17.4736	17.6333	0.15966
Bin766	8	17.6333	18.4779	0.844613
Bin767	8	18.4779	18.6636	0.185705
Bin768	8	18.6636	18.7403	0.076706
Bin769	8	18.7403	18.8335	0.093144
Bin770	8	18.8335	18.8393	0.005881
Bin771	8	18.8393	19.5524	0.713074
Bin772	8	19.5524	19.9639	0.411517
Bin773	8	19.9639	20.8127	0.848753
Bin774	8	20.8127	20.9805	0.167826
Bin775	8	20.9805	21.0532	0.072676
Bin776	8	21.0532	21.0598	0.006628
Bin777	8	21.0598	21.076	0.016227
Bin778	8	21.076	22.2908	1.21471
Bin779	8	22.2908	22.7385	0.447783
Bin780	8	22.7385	23.5627	0.824121
Bin781	8	23.5627	24.4423	0.879629
Bin782	8	24.4423	24.5457	0.103436
Bin783	8	24.5457	25.1797	0.633991
Bin784	8	25.1797	25.7801	0.600397
Bin785	8	25.7801	26.0187	0.238573
Bin786	8	26.0187	26.1508	0.132099
Bin787	8	26.1508	26.1563	0.005525
Bin788	8	26.1563	26.229	0.072638
Bin789	8	26.229	26.2497	0.020715
Bin790	8	26.2497	26.3223	0.072637
Bin791	8	26.3223	26.7407	0.418418
Bin792	8	26.7407	27.2122	0.471429
Bin793	8	27.2122	27.3917	0.179524
Bin794	8	27.3917	27.5625	0.170807
Bin795	8	27.5625	27.6491	0.086625
Bin796	8	27.6491	27.8284	0.179249
Bin797	8	27.8284	27.9809	0.152539
Bin798	8	27.9809	28.443	0.462125
Bin799	9	1e-06	0.850029	0.850028
Bin800	9	0.850029	5.38232	4.53229
Bin801	9	5.38232	5.79286	0.410543
Bin802	9	5.79286	5.80071	0.007851
Bin803	9	5.80071	6.01924	0.218532
Bin804	9	6.01924	6.04218	0.02294
Bin805	9	6.04218	6.99736	0.955181
Bin806	9	6.99736	7.00794	0.01058
Bin807	9	7.00794	7.0897	0.08176
Bin808	9	7.0897	7.25806	0.168355
Bin809	9	7.25806	7.93125	0.673187
Bin810	9	7.93125	7.95525	0.024008
Bin811	9	7.95525	7.96052	0.005266
Bin812	9	7.96052	8.0456	0.085077
Bin813	9	8.0456	8.58147	0.535874
Bin814	9	8.58147	8.65079	0.06932
Bin815	9	8.65079	8.98015	0.329362
Bin816	9	8.98015	9.02463	0.044482
Bin817	9	9.02463	9.75222	0.72759
Bin818	9	9.75222	9.78208	0.029857
Bin819	9	9.78208	10.0569	0.274858
Bin820	9	10.0569	10.1353	0.078349
Bin821	9	10.1353	10.1653	0.02997
Bin822	9	10.1653	10.3219	0.156673
Bin823	9	10.3219	10.75	0.428065
Bin824	9	10.75	11.8128	1.06276
Bin825	9	11.8128	11.9181	0.105296
Bin826	9	11.9181	12.0951	0.17703
Bin827	9	12.0951	12.195	0.099941
Bin828	9	12.195	12.6332	0.438173
Bin829	9	12.6332	14.4323	1.79908
Bin830	9	14.4323	14.5078	0.075574
Bin831	9	14.5078	14.8973	0.389469
Bin832	9	14.8973	15.1478	0.250452
Bin833	9	15.1478	15.7947	0.646923
Bin834	9	15.7947	15.8691	0.07439
Bin835	9	15.8691	15.9685	0.099439
Bin836	9	15.9685	16.5355	0.566932
Bin837	9	16.5355	16.5731	0.037608
Bin838	9	16.5731	16.7314	0.15837
Bin839	9	16.7314	17.0113	0.279832
Bin840	9	17.0113	17.0284	0.017158
Bin841	9	17.0284	17.0639	0.03548
Bin842	9	17.0639	17.0714	0.007461
Bin843	9	17.0714	17.0847	0.013351
Bin844	9	17.0847	17.288	0.203241
Bin845	9	17.288	17.59	0.302037
Bin846	9	17.59	17.7559	0.165926
Bin847	9	17.7559	18.4937	0.73775
Bin848	9	18.4937	18.76	0.266365
Bin849	9	18.76	18.802	0.042004
Bin850	9	18.802	18.8761	0.074099
Bin851	9	18.8761	18.9562	0.080033
Bin852	9	18.9562	19.0406	0.084448
Bin853	9	19.0406	19.3664	0.325825
Bin854	9	19.3664	19.7835	0.417057
Bin855	9	19.7835	19.8666	0.083139
Bin856	9	19.8666	20.078	0.211376
Bin857	9	20.078	20.475	0.397022
Bin858	9	20.475	20.5202	0.04512
Bin859	9	20.5202	20.9641	0.443924
Bin860	9	20.9641	21.0785	0.114377
Bin861	9	21.0785	21.1724	0.093982
Bin862	9	21.1724	21.216	0.043589
Bin863	9	21.216	21.3459	0.129865
Bin864	9	21.3459	21.58	0.234125
Bin865	9	21.58	21.8232	0.243209
Bin866	9	21.8232	22.0177	0.194498
Bin867	9	22.0177	22.0534	0.035653
Bin868	9	22.0534	22.06	0.006603
Bin869	9	22.06	22.6213	0.5613
Bin870	9	22.6213	22.6694	0.048136
Bin871	9	22.6694	22.816	0.146611
Bin872	9	22.816	23.0127	0.196696
Bin873	10	1e-06	0.927098	0.927097
Bin874	10	0.927098	0.956087	0.028989
Bin875	10	0.956087	0.969147	0.01306
Bin876	10	0.969147	0.983088	0.013941
Bin877	10	0.983088	0.991981	0.008893
Bin878	10	0.991981	2.30884	1.31686
Bin879	10	2.30884	5.29803	2.98919
Bin880	10	5.29803	5.48682	0.188792
Bin881	10	5.48682	9.94239	4.45557
Bin882	10	9.94239	9.96266	0.020261
Bin883	10	9.96266	11.965	2.00234
Bin884	10	11.965	12.033	0.067982
Bin885	10	12.033	13.0585	1.02556
Bin886	10	13.0585	13.0638	0.005237
Bin887	10	13.0638	13.0856	0.021781
Bin888	10	13.0856	13.1305	0.044899
Bin889	10	13.1305	14.5336	1.4031
Bin890	10	14.5336	14.8538	0.320264
Bin891	10	14.8538	15.4395	0.585636
Bin892	10	15.4395	15.9556	0.516187
Bin893	10	15.9556	15.9714	0.015716
Bin894	10	15.9714	16.0691	0.097713
Bin895	10	16.0691	16.1881	0.119025
Bin896	10	16.1881	16.5657	0.3776
Bin897	10	16.5657	16.6282	0.062479
Bin898	10	16.6282	16.6954	0.067235
Bin899	10	16.6954	17.2269	0.531542
Bin900	10	17.2269	17.5203	0.293306
Bin901	10	17.5203	17.5328	0.012541
Bin902	10	17.5328	17.5752	0.042373
Bin903	10	17.5752	17.5858	0.010612
Bin904	10	17.5858	17.7437	0.157898
Bin905	10	17.7437	17.9048	0.161094
Bin906	10	17.9048	18.0016	0.096784
Bin907	10	18.0016	18.0082	0.006654
Bin908	10	18.0082	18.0159	0.007725
Bin909	10	18.0159	18.0459	0.029984
Bin910	10	18.0459	18.6531	0.607179
Bin911	10	18.6531	18.8341	0.180987
Bin912	10	18.8341	19.1401	0.305974
Bin913	10	19.1401	19.3082	0.168117
Bin914	10	19.3082	19.4559	0.147724
Bin915	10	19.4559	20.3293	0.87339
Bin916	10	20.3293	20.8488	0.519474
Bin917	10	20.8488	20.8801	0.031331
Bin918	10	20.8801	21.0954	0.215306
Bin919	10	21.0954	21.1197	0.024323
Bin920	10	21.1197	21.5915	0.471749
Bin921	10	21.5915	21.6136	0.0221
Bin922	10	21.6136	21.7481	0.134498
Bin923	10	21.7481	21.882	0.133905
Bin924	10	21.882	22.1534	0.27142
Bin925	10	22.1534	22.4635	0.310076
Bin926	10	22.4635	22.5048	0.04129
Bin927	10	22.5048	22.7477	0.242889
Bin928	10	22.7477	22.7656	0.017914
Bin929	10	22.7656	22.8698	0.104223
Bin930	10	22.8698	23.2073	0.337497
Bin931	11	1e-06	0.641476	0.641475
Bin932	11	0.641476	0.743373	0.101897
Bin933	11	0.743373	0.771609	0.028236
Bin934	11	0.771609	1.1524	0.38079
Bin935	11	1.1524	1.2065	0.054105
Bin936	11	1.2065	1.58052	0.37402
Bin937	11	1.58052	1.8466	0.266075
Bin938	11	1.8466	1.9305	0.083903
Bin939	11	1.9305	2.3197	0.389199
Bin940	11	2.3197	2.46691	0.14721
Bin941	11	2.46691	3.30685	0.839939
Bin942	11	3.30685	3.33626	0.029407
Bin943	11	3.33626	3.66741	0.331157
Bin944	11	3.66741	4.06735	0.399939
Bin945	11	4.06735	4.10825	0.040902
Bin946	11	4.10825	4.2447	0.136443
Bin947	11	4.2447	5.56399	1.31929
Bin948	11	5.56399	7.2248	1.66081
Bin949	11	7.2248	9.62465	2.39985
Bin950	11	9.62465	9.7617	0.137051
Bin951	11	9.7617	9.79218	0.030475
Bin952	11	9.79218	12.6155	2.8233
Bin953	11	12.6155	13.5536	0.938166
Bin954	11	13.5536	13.6403	0.086683
Bin955	11	13.6403	13.9349	0.294587
Bin956	11	13.9349	14.0011	0.066191
Bin957	11	14.0011	14.0976	0.096487
Bin958	11	14.0976	14.8147	0.717066
Bin959	11	14.8147	15.7948	0.980099
Bin960	11	15.7948	15.8085	0.013715
Bin961	11	15.8085	17.3088	1.50036
Bin962	11	17.3088	18.0012	0.692356
Bin963	11	18.0012	18.067	0.06583
Bin964	11	18.067	18.4029	0.335908
Bin965	11	18.4029	19.1217	0.71882
Bin966	11	19.1217	19.7358	0.614017
Bin967	11	19.7358	19.9732	0.237418
Bin968	11	19.9732	20.0659	0.092725
Bin969	11	20.0659	20.3558	0.289886
Bin970	11	20.3558	20.4776	0.121779
Bin971	11	20.4776	20.5101	0.032513
Bin972	11	20.5101	20.8308	0.320749
Bin973	11	20.8308	20.8467	0.015887
Bin974	11	20.8467	21.195	0.34833
Bin975	11	21.195	21.5048	0.309745
Bin976	11	21.5048	21.9881	0.483281
Bin977	11	21.9881	22.8421	0.854066
Bin978	11	22.8421	23.0067	0.164583
Bin979	11	23.0067	23.6909	0.684135
Bin980	11	23.6909	23.9809	0.290025
Bin981	11	23.9809	24.245	0.264077
Bin982	11	24.245	24.3447	0.099714
Bin983	11	24.3447	24.6409	0.296218
Bin984	11	24.6409	24.6573	0.016406
Bin985	11	24.6573	24.7947	0.137396
Bin986	11	24.7947	25.1954	0.400734
Bin987	11	25.1954	25.62	0.424583
Bin988	11	25.62	25.6944	0.074372
Bin989	11	25.6944	26.1976	0.503249
Bin990	11	26.1976	26.2537	0.056106
Bin991	11	26.2537	26.5492	0.295435
Bin992	11	26.5492	26.5545	0.005295
Bin993	11	26.5545	26.5601	0.00562
Bin994	11	26.5601	26.5716	0.011545
Bin995	11	26.5716	26.9709	0.399222
Bin996	11	26.9709	26.9762	0.005304
Bin997	11	26.9762	26.993	0.016846
Bin998	11	26.993	27.0676	0.074636
Bin999	11	27.0676	27.571	0.503313
Bin1000	11	27.571	27.6426	0.071628
Bin1001	11	27.6426	27.8369	0.194296
Bin1002	11	27.8369	28.7962	0.959351
Bin1003	11	28.7962	29.0211	0.224875
Bin1004	12	1e-06	0.180528	0.180527
Bin1005	12	0.180528	0.522687	0.342159
Bin1006	12	0.522687	1.10966	0.586976
Bin1007	12	1.10966	1.65236	0.542698
Bin1008	12	1.65236	2.04341	0.391052
Bin1009	12	2.04341	2.06197	0.018554
Bin1010	12	2.06197	2.2021	0.140129
Bin1011	12	2.2021	2.46809	0.265997
Bin1012	12	2.46809	2.52133	0.053241
Bin1013	12	2.52133	2.57786	0.056524
Bin1014	12	2.57786	2.6545	0.076638
Bin1015	12	2.6545	2.69611	0.041611
Bin1016	12	2.69611	2.77615	0.080039
Bin1017	12	2.77615	2.81571	0.039563
Bin1018	12	2.81571	2.8887	0.072989
Bin1019	12	2.8887	2.92509	0.036392
Bin1020	12	2.92509	2.96659	0.041497
Bin1021	12	2.96659	3.37223	0.40564
Bin1022	12	3.37223	3.39535	0.02312
Bin1023	12	3.39535	3.76488	0.369534
Bin1024	12	3.76488	3.82552	0.060644
Bin1025	12	3.82552	4.22004	0.394519
Bin1026	12	4.22004	4.53569	0.31565
Bin1027	12	4.53569	4.54873	0.013034
Bin1028	12	4.54873	4.60314	0.054414
Bin1029	12	4.60314	4.83483	0.231691
Bin1030	12	4.83483	5.69415	0.859315
Bin1031	12	5.69415	7.07878	1.38463
Bin1032	12	7.07878	7.12698	0.048208
Bin1033	12	7.12698	14.0686	6.94162
Bin1034	12	14.0686	15.043	0.974391
Bin1035	12	15.043	15.0828	0.039789
Bin1036	12	15.0828	17.9445	2.86172
Bin1037	12	17.9445	18.1772	0.232712
Bin1038	12	18.1772	18.8141	0.636882
Bin1039	12	18.8141	18.8943	0.080221
Bin1040	12	18.8943	19.0981	0.203786
Bin1041	12	19.0981	20.7758	1.67774
Bin1042	12	20.7758	20.8403	0.06443
Bin1043	12	20.8403	20.9218	0.081477
Bin1044	12	20.9218	21.034	0.112282
Bin1045	12	21.034	21.2467	0.212618
Bin1046	12	21.2467	21.5833	0.336683
Bin1047	12	21.5833	22.042	0.458656
Bin1048	12	22.042	22.3053	0.263324
Bin1049	12	22.3053	22.7489	0.443631
Bin1050	12	22.7489	22.7757	0.026792
Bin1051	12	22.7757	23.3147	0.538965
Bin1052	12	23.3147	23.541	0.226276
Bin1053	12	23.541	24.0396	0.498648
Bin1054	12	24.0396	24.7237	0.684118
Bin1055	12	24.7237	24.7518	0.02802
Bin1056	12	24.7518	24.7846	0.03287
Bin1057	12	24.7846	24.8183	0.033674
Bin1058	12	24.8183	24.8234	0.005095
Bin1059	12	24.8234	25.255	0.431565
Bin1060	12	25.255	25.2655	0.010523
Bin1061	12	25.2655	25.2733	0.00777
Bin1062	12	25.2733	25.4492	0.175958
Bin1063	12	25.4492	26.0283	0.579078
Bin1064	12	26.0283	26.0494	0.021139
Bin1065	12	26.0494	26.4803	0.430869
Bin1066	12	26.4803	26.5634	0.083085
Bin1067	12	26.5634	26.5721	0.008745
Bin1068	12	26.5721	26.6086	0.036488
Bin1069	12	26.6086	26.6533	0.044686
Bin1070	12	26.6533	27.5319	0.878546
